# Supplementary material for: Doubling of surface oceanic meridional heat transport by non-symmetry of mesoscale eddies
Source: Nat Commun. 2023 Sep 6;14:5460. doi: 10.1038/s41467-023-41294-7 (PMC10482927; doi:10.1038/s41467-023-41294-7)
Supplement: Supplementary file 3 — Source Data [file 41467_2023_41294_MOESM3_ESM.zip]

Archive with 68 entries (67 files):
- figure_drawing_for_paper_Edit_ForFinalRivision/
- __MACOSX/._figure_drawing_for_paper_Edit_ForFinalRivision
- figure_drawing_for_paper_Edit_ForFinalRivision/.DS_Store
- __MACOSX/figure_drawing_for_paper_Edit_ForFinalRivision/._.DS_Store
- figure_drawing_for_paper_Edit_ForFinalRivision/Figure01_Schematic_For_Eddies_AB_Ratio_and_Orientation.m
- __MACOSX/figure_drawing_for_paper_Edit_ForFinalRivision/._Figure01_Schematic_For_Eddies_AB_Ratio_and_Orientation.m
- figure_drawing_for_paper_Edit_ForFinalRivision/Figure01_Schematic_For_Eddies_AB_Ratio_and_Orientation.mat
- __MACOSX/figure_drawing_for_paper_Edit_ForFinalRivision/._Figure01_Schematic_For_Eddies_AB_Ratio_and_Orientation.mat
- figure_drawing_for_paper_Edit_ForFinalRivision/Figure02_Eddy_Asymmetry_and_AB_Ratio.m
- __MACOSX/figure_drawing_for_paper_Edit_ForFinalRivision/._Figure02_Eddy_Asymmetry_and_AB_Ratio.m
- figure_drawing_for_paper_Edit_ForFinalRivision/Figure02_Eddy_Asymmetry_and_AB_Ratio.mat
- __MACOSX/figure_drawing_for_paper_Edit_ForFinalRivision/._Figure02_Eddy_Asymmetry_and_AB_Ratio.mat
- figure_drawing_for_paper_Edit_ForFinalRivision/Figure03_Global_Eddy_Orientation.m
- __MACOSX/figure_drawing_for_paper_Edit_ForFinalRivision/._Figure03_Global_Eddy_Orientation.m
- figure_drawing_for_paper_Edit_ForFinalRivision/Figure03_Global_Eddy_Orientation.mat
- __MACOSX/figure_drawing_for_paper_Edit_ForFinalRivision/._Figure03_Global_Eddy_Orientation.mat
- figure_drawing_for_paper_Edit_ForFinalRivision/Figure04_Composite_SSHA_SSTA_and_Radar_Map.m
- __MACOSX/figure_drawing_for_paper_Edit_ForFinalRivision/._Figure04_Composite_SSHA_SSTA_and_Radar_Map.m
- figure_drawing_for_paper_Edit_ForFinalRivision/Figure04_Composite_SSHA_SSTA_and_Radar_Map.mat
- __MACOSX/figure_drawing_for_paper_Edit_ForFinalRivision/._Figure04_Composite_SSHA_SSTA_and_Radar_Map.mat
- figure_drawing_for_paper_Edit_ForFinalRivision/Figure05_Global_EHF_For_Four_Orientations.m
- __MACOSX/figure_drawing_for_paper_Edit_ForFinalRivision/._Figure05_Global_EHF_For_Four_Orientations.m
- figure_drawing_for_paper_Edit_ForFinalRivision/Figure05_Global_EHF_For_Four_Orientations.mat
- __MACOSX/figure_drawing_for_paper_Edit_ForFinalRivision/._Figure05_Global_EHF_For_Four_Orientations.mat
- figure_drawing_for_paper_Edit_ForFinalRivision/Figure06_EKE_Rotation_and_Divergence.m
- __MACOSX/figure_drawing_for_paper_Edit_ForFinalRivision/._Figure06_EKE_Rotation_and_Divergence.m
- figure_drawing_for_paper_Edit_ForFinalRivision/Figure06_EKE_Rotation_and_Divergence.mat
- __MACOSX/figure_drawing_for_paper_Edit_ForFinalRivision/._Figure06_EKE_Rotation_and_Divergence.mat
- figure_drawing_for_paper_Edit_ForFinalRivision/Figure07_Global_EHF_Symmetric_and_Asymmetric.m
- __MACOSX/figure_drawing_for_paper_Edit_ForFinalRivision/._Figure07_Global_EHF_Symmetric_and_Asymmetric.m
- figure_drawing_for_paper_Edit_ForFinalRivision/Figure07_Global_EHF_Symmetric_and_Asymmetric.mat
- __MACOSX/figure_drawing_for_paper_Edit_ForFinalRivision/._Figure07_Global_EHF_Symmetric_and_Asymmetric.mat
- figure_drawing_for_paper_Edit_ForFinalRivision/SupFigure01_EHF_and_AB_ratio_linear_trend_asym_and_sym.m
- __MACOSX/figure_drawing_for_paper_Edit_ForFinalRivision/._SupFigure01_EHF_and_AB_ratio_linear_trend_asym_and_sym.m
- figure_drawing_for_paper_Edit_ForFinalRivision/SupFigure01_EHF_and_AB_ratio_linear_trend_asym_and_sym.mat
- __MACOSX/figure_drawing_for_paper_Edit_ForFinalRivision/._SupFigure01_EHF_and_AB_ratio_linear_trend_asym_and_sym.mat
- figure_drawing_for_paper_Edit_ForFinalRivision/SupFigure02_EHF_and_AB_ratio_map_drawing_asym_and_sym.m
- __MACOSX/figure_drawing_for_paper_Edit_ForFinalRivision/._SupFigure02_EHF_and_AB_ratio_map_drawing_asym_and_sym.m
- figure_drawing_for_paper_Edit_ForFinalRivision/SupFigure02_EHF_and_AB_ratio_map_drawing_asym_and_sym.mat
- __MACOSX/figure_drawing_for_paper_Edit_ForFinalRivision/._SupFigure02_EHF_and_AB_ratio_map_drawing_asym_and_sym.mat
- figure_drawing_for_paper_Edit_ForFinalRivision/SupFigure03_all_eddies_shape_change.m
- __MACOSX/figure_drawing_for_paper_Edit_ForFinalRivision/._SupFigure03_all_eddies_shape_change.m
- figure_drawing_for_paper_Edit_ForFinalRivision/SupFigure03_all_eddies_shape_change.mat
- __MACOSX/figure_drawing_for_paper_Edit_ForFinalRivision/._SupFigure03_all_eddies_shape_change.mat
- figure_drawing_for_paper_Edit_ForFinalRivision/SupFigure04_relationship_between_AB_amp_and_radius.m
- __MACOSX/figure_drawing_for_paper_Edit_ForFinalRivision/._SupFigure04_relationship_between_AB_amp_and_radius.m
- figure_drawing_for_paper_Edit_ForFinalRivision/SupFigure04_relationship_between_AB_amp_and_radius.mat
- __MACOSX/figure_drawing_for_paper_Edit_ForFinalRivision/._SupFigure04_relationship_between_AB_amp_and_radius.mat
- figure_drawing_for_paper_Edit_ForFinalRivision/SupFigure05_factors_used_in_fitting.m
- __MACOSX/figure_drawing_for_paper_Edit_ForFinalRivision/._SupFigure05_factors_used_in_fitting.m
- figure_drawing_for_paper_Edit_ForFinalRivision/SupFigure05_factors_used_in_fitting.mat
- __MACOSX/figure_drawing_for_paper_Edit_ForFinalRivision/._SupFigure05_factors_used_in_fitting.mat
- figure_drawing_for_paper_Edit_ForFinalRivision/SupFigure06_fit_global_sine_beta_and_scatter.m
- __MACOSX/figure_drawing_for_paper_Edit_ForFinalRivision/._SupFigure06_fit_global_sine_beta_and_scatter.m
- figure_drawing_for_paper_Edit_ForFinalRivision/SupFigure06_fit_global_sine_beta_and_scatter.mat
- __MACOSX/figure_drawing_for_paper_Edit_ForFinalRivision/._SupFigure06_fit_global_sine_beta_and_scatter.mat
- figure_drawing_for_paper_Edit_ForFinalRivision/SupFigure07_composite_SSHA_SSTA_and_radar_map.m
- __MACOSX/figure_drawing_for_paper_Edit_ForFinalRivision/._SupFigure07_composite_SSHA_SSTA_and_radar_map.m
- figure_drawing_for_paper_Edit_ForFinalRivision/SupFigure07_composite_SSHA_SSTA_and_radar_map_Small.mat
- __MACOSX/figure_drawing_for_paper_Edit_ForFinalRivision/._SupFigure07_composite_SSHA_SSTA_and_radar_map_Small.mat
- figure_drawing_for_paper_Edit_ForFinalRivision/SupFigure08_composite_cyclonic_SSTA.m
- __MACOSX/figure_drawing_for_paper_Edit_ForFinalRivision/._SupFigure08_composite_cyclonic_SSTA.m
- figure_drawing_for_paper_Edit_ForFinalRivision/SupFigure08_composite_cyclonic_SSTA.mat
- __MACOSX/figure_drawing_for_paper_Edit_ForFinalRivision/._SupFigure08_composite_cyclonic_SSTA.mat
- figure_drawing_for_paper_Edit_ForFinalRivision/SupFigure09_point_composite_SSTA.m
- __MACOSX/figure_drawing_for_paper_Edit_ForFinalRivision/._SupFigure09_point_composite_SSTA.m
- figure_drawing_for_paper_Edit_ForFinalRivision/SupFigure09_point_composite_SSTA.mat
- __MACOSX/figure_drawing_for_paper_Edit_ForFinalRivision/._SupFigure09_point_composite_SSTA.mat
