# Supplementary material for: Doubling of surface oceanic meridional heat transport by non-symmetry of mesoscale eddies
Source: Nat Commun. 2023 Sep 6;14:5460. doi: 10.1038/s41467-023-41294-7 (PMC10482927; doi:10.1038/s41467-023-41294-7)
Supplement: Supplementary file 3 — Source Data [file 41467_2023_41294_MOESM3_ESM.zip › figure_drawing_for_paper_Edit_ForFinalRivision/Figure01_Schematic_For_Eddies_AB_Ratio_and_Orientation.m]

%% data loading

load('/Users/Root/Work/Advanced eddy composition/figure_drawing_for_paper/Fig01_A_schematic_for_eddies_AB_ratio_and_orientation.mat')

%%
figure

% tiledlayout(2,2,"TileSpacing","loose")
set(gcf,'position',[100 100 1000 600])

% nexttile([1 2])

m_proj('Miller','lon',[115 180],'lat',[30 45]); % 设置地图投影类型，墨卡托投影
m_grid('box','on','linest','none','linewidth',4,'tickdir','out','backcolor','w','Fontsize',28,'tickstyle','dd','xtick',6,'ytick',4);
% 边框及网格设定（'box','none'无框轮廓；'linest','none'无网格；'linewidth',0.1,'刻度线线宽0.1；'tickdir','out'刻度指向外；'backcolor','w','颜色；'Fontsize',20经纬度刻度值字体大小）
hold on

p = m_pcolor(lon_sla,lat_sla,sla');
p.EdgeColor = 'none';
p.FaceColor = 'interp';

colormap(cmocean('balance',30))
clim([-0.5 0.5])
h = colorbar;
h.FontSize = 28;
% h.Position = [0.9 0.5760 0.018 0.3490];

for i = 1:length(lon_ae_in)
    if sc_lon_ae_in(:,i) ~= 180
        [lon_a1,lat_a1,lon_a2,lat_a2,lon_b1,lat_b1,lon_b2,lat_b2,sc_lon_inuse,sc_lat_inuse,lon_inuse,lat_inuse] = ...
            cal_polarization(sc_lon_ae_in(:,i),sc_lat_ae_in(:,i),lon_ae_in(i),lat_ae_in(i));
        m_plot(sc_lon_inuse(:),sc_lat_inuse(:),'-','LineWidth',1.5,'Color','#CB1B45')
        m_plot(lon_inuse,lat_inuse,'.','MarkerSize',10,'Color','#CB1B45')
        m_plot([lon_a1,lon_a2],[lat_a1,lat_a2],'-','LineWidth',1,'Color','#CB1B45');
        m_plot([lon_b1,lon_b2],[lat_b1,lat_b2],'-','LineWidth',1,'Color','#CB1B45');
    end
end

for i = 1:length(lon_ce_in)
    if sc_lon_ce_in(:,i) ~= 180
        [lon_a1,lat_a1,lon_a2,lat_a2,lon_b1,lat_b1,lon_b2,lat_b2,sc_lon_inuse,sc_lat_inuse,lon_inuse,lat_inuse] = ...
            cal_polarization(sc_lon_ce_in(:,i),sc_lat_ce_in(:,i),lon_ce_in(i),lat_ce_in(i));
        m_plot(sc_lon_inuse(:),sc_lat_inuse(:),'-','LineWidth',1.5,'Color','#2EA9DF')
        m_plot(lon_inuse,lat_inuse,'.','MarkerSize',10,'Color','#2EA9DF')
        m_plot([lon_b1,lon_b2],[lat_b1,lat_b2],'-','LineWidth',1,'Color','#2EA9DF');
        m_plot([lon_a1,lon_a2],[lat_a1,lat_a2],'-','LineWidth',1,'Color','#2EA9DF');
    end
end

m_coast('patch',[.7 .7 .7],'edgecolor','none');

% title('a','FontSize',45)
ax = gca;
ax.TitleHorizontalAlignment = 'left';

% filename = '/Users/Root/Output/Advanced eddy composition/shape_classify/eddy_feature_data_sattistics/HighRes600_涡旋长短轴示意图736100_SLA_adjust_new.pdf';
% exportgraphics(gcf,filename,'ContentType','vector')

clear lon_a1 lat_a1 lon_a2 lat_a2 lon_b1 lat_b1 lon_b2 lat_b2 ans i p ...
    lon_inuse lat_inuse filename

%% -------------------------coordinate transfer ------------------------

load('/Users/Root/Work/Advanced eddy composition/figure_drawing_for_paper/Fig01_BC_schematic_for_eddies_AB_ratio_and_orientation.mat')

%
figure
set(gcf,'position',[100 100 1150 600])
t = tiledlayout(1,2,'TileSpacing','loose');

nexttile
plot(s_lon,s_lat,'-','LineWidth',4,'Color','#2C82C9')
hold on
plot(lon_inuse,lat_inuse,'.r','MarkerSize',60)
hold on
axis equal
ax = gca;
ax.FontSize = 28;
ax.LineWidth = 2;
% ylim([round(min(s_lat),2)-0.4,round(max(s_lat),2)+0.5])
ylim([33 35])
% xlim([round(min(s_lon),2)-0.4,round(max(s_lon),2)+0.4])
xlim([340.5+0.2 343.5-0.2])
xlabel('longitude','FontSize',32)
ylabel('latitude','FontSize',32)
% title('Geographic coordinate system','FontSize',32)
grid on

% title('b','FontSize',45)
ax = gca;
ax.TitleHorizontalAlignment = 'left';


nexttile
% theta
polarplot([0 0],[4 100],'LineWidth',4,'Color','k')
hold on
polarplot([theta1(pmax) theta1(pmax)],[rho1(pmax) 1.3*rho1(pmax)],'-','LineWidth',4,'Color','k')
polarplot(0:0.1:5*pi/6,ones(1,length(0:0.1:5*pi/6))*40,'k','LineWidth',4)

polarplot([theta;theta(1)],[rho;rho(1)],'-','LineWidth',4,'Color','#2C82C9')

polarplot([0 theta1(pmax)],[0 rho1(pmax)],'-','LineWidth',6,'Color','r')
polarplot([0 theta2(pmax)],[0 rho2(pmax)],'-','LineWidth',6,'Color','r')
polarplot([0 theta3],[0 rho3],'-','LineWidth',6,'Color','r')
polarplot([0 theta4],[0 rho4],'-','LineWidth',6,'Color','r')
polarplot(0,0,'.r','MarkerSize',60)

% theta
text(pi/2,65,'\bf \theta','FontSize',44,'Color','k')
% a & b
text(5*pi/4,65,'b','FontSize',44,'Color','r')
text(-pi/7,90,'a','FontSize',44,'Color','r')

gax = gca;
gax.FontSize = 28;
gax.LineWidth = 2;
gax.RAxisLocation = 300;

rlim([0 126])

% title('Eddy-centric Coordinate','FontSize',32)
grid on

% title('c','FontSize',45)
ax = gca;
ax.TitleHorizontalAlignment = 'left';

% filename = '/Users/Root/Output/Advanced eddy composition/shape_classify/transformation_diagram/schematic_for_coordinate_transfer_adjust_new.pdf';
% exportgraphics(t,filename,'ContentType','vector')


%%

function [lon_a1,lat_a1,lon_a2,lat_a2,lon_b1,lat_b1,lon_b2,lat_b2,sc_lon_inuse_figure,sc_lat_inuse_figure,lon_inuse,lat_inuse] = ...
    cal_polarization(sc_lon,sc_lat,~,~)

i = 1;


sc_lon_inuse_figure = interp1(1:20,sc_lon(:,i),linspace(1,20,100),'pchip');
sc_lat_inuse_figure = interp1(1:20,sc_lat(:,i),linspace(1,20,100),'pchip');

sc_lon_inuse = sc_lon_inuse_figure';
sc_lat_inuse = sc_lat_inuse_figure';

temp_lon_lat = cat(2,sc_lon_inuse,sc_lat_inuse);
[~,I] = unique(temp_lon_lat,'rows','sorted');

sc_lon_inuse = sc_lon_inuse(I);
sc_lat_inuse = sc_lat_inuse(I);


lon_inuse = mean(sc_lon_inuse,'omitnan');
lat_inuse = mean(sc_lat_inuse,'omitnan');


x = distance(ones(length(sc_lat_inuse),1)*lat_inuse,sc_lon_inuse,...
        ones(length(sc_lat_inuse),1)*lat_inuse,ones(length(sc_lon_inuse),1)*lon_inuse);
x = x*pi/180*6378;
temp = sc_lon_inuse < lon_inuse;
x(temp) = -1*x(temp);

y = distance(sc_lat_inuse,ones(length(sc_lon_inuse),1)*lon_inuse,...
        ones(length(sc_lat_inuse),1)*lat_inuse,ones(length(sc_lon_inuse),1)*lon_inuse);
y = y*pi/180*6378;
temp = sc_lat_inuse < lat_inuse;
y(temp) = -1*y(temp);

[theta,rho] = cart2pol(x,y);
[theta,I] = unique(theta,'sorted');
rho = rho(I);

%creat interpolation function

F = griddedInterpolant(theta,rho,'pchip','none');

% major axis
theta1 = linspace(0,pi,180);
theta2 = theta1 - pi;

rho1 = F(theta1);
rho2 = F(theta2);
d = rho1 + rho2;

[~,pmax] = max(d,[],'omitnan');

% stub axis
if theta1(pmax) < pi && theta1(pmax) > pi/2
    theta3 = theta1(pmax) - pi/2;
    theta4 = theta3 - pi;
else
    theta3 = theta1(pmax) + pi/2;
    theta4 = theta3 - pi;
end

rho3 = F(theta3);
rho4 = F(theta4);


[x1,y1] = pol2cart(theta1(pmax),rho1(pmax));
[x2,y2] = pol2cart(theta2(pmax),rho2(pmax));

[x3,y3] = pol2cart(theta3,rho3);
[x4,y4] = pol2cart(theta4,rho4);


dis = 7000*pi*2/360;

lon_a1 = lon_inuse + x1/(dis*cosd(lat_inuse));
lat_a1 = lat_inuse + y1/(dis*cosd(lat_inuse));
lon_a2 = lon_inuse + x2/(dis*cosd(lat_inuse));
lat_a2 = lat_inuse + y2/(dis*cosd(lat_inuse));

temp = abs(sc_lon_inuse - lon_a1);
[~,index] = min(temp);
lon_a1 = sc_lon_inuse(index(1));

temp = abs(sc_lat_inuse - lat_a1);
[~,index] = min(temp);
lat_a1 = sc_lat_inuse(index(1));

temp = abs(sc_lon_inuse - lon_a2);
[~,index] = min(temp);
lon_a2 = sc_lon_inuse(index(1));

temp = abs(sc_lat_inuse - lat_a2);
[~,index] = min(temp);
lat_a2 = sc_lat_inuse(index(1));

lon_b1 = lon_inuse + x3/(dis*cosd(lat_inuse));
lat_b1 = lat_inuse + y3/(dis*cosd(lat_inuse));
lon_b2 = lon_inuse + x4/(dis*cosd(lat_inuse));
lat_b2 = lat_inuse + y4/(dis*cosd(lat_inuse));

temp = abs(sc_lon_inuse - lon_b1);
[~,index] = min(temp);
lon_b1 = sc_lon_inuse(index(1));

temp = abs(sc_lat_inuse - lat_b1);
[~,index] = min(temp);
lat_b1 = sc_lat_inuse(index(1));

temp = abs(sc_lon_inuse - lon_b2);
[~,index] = min(temp);
lon_b2 = sc_lon_inuse(index(1));

temp = abs(sc_lat_inuse - lat_b2);
[~,index] = min(temp);
lat_b2 = sc_lat_inuse(index(1));


end
