# Supplementary material for: Doubling of surface oceanic meridional heat transport by non-symmetry of mesoscale eddies
Source: Nat Commun. 2023 Sep 6;14:5460. doi: 10.1038/s41467-023-41294-7 (PMC10482927; doi:10.1038/s41467-023-41294-7)
Supplement: Supplementary file 3 — Source Data [file 41467_2023_41294_MOESM3_ESM.zip › figure_drawing_for_paper_Edit_ForFinalRivision/Figure02_Eddy_Asymmetry_and_AB_Ratio.m]

%% histgram of a/b

load('/Users/Root/Work/Advanced eddy composition/figure_drawing_for_paper/Fig02_A_eddy_asymmetry_and_ab_ratio.mat')

%% 
figure;
set(gcf,'position',[100 100 800 640])
% tiledlayout(1,2,'TileSpacing','loose')
% nexttile
% h1 = histogram(ab);
% h1.Normalization = 'pdf';
% h1.EdgeColor = 'none';
% h1.FaceColor = '#29b7cb';
% BinNum = h1.BinEdges;
% w = h1.BinWidth;
% c = h1.BinCounts;
% N = length(ab);
% v = c/N./w;

b = bar(BinNum(1:end-1),v);
b.FaceColor = '#29b7cb';
b.EdgeColor = 'none';
b.BarWidth = 1;
b.FaceAlpha = 0.6;

% hdata = h1.BinCounts;
% [~,I] = max(hdata);
% h1.BinEdges;
hold on
% plot([hx(I+4) hx(I+4)],[0 4e5],'--k','LineWidth',4)
plot([1.55 1.55],[0 1.2],'--k','LineWidth',6)

ax = gca;
ax.FontSize = 34;
ax.LineWidth = 4;
xlabel('I_a = a/b','FontSize',36)
ylabel('PDF','FontSize',36)
xticks([1 1.5 2 2.5 3 3.5 4])
xlim([1 4])

% ylim([0 0.02])
% yticklabels(["0","0.5%","1.0%","1.5%","2.0%"])
% title('Cyclonic','FontSize',32);
grid on

% filename = '/Users/Root/Output/Advanced eddy composition/shape_classify/eddy_feature_data_sattistics/All eddies-统计-长短轴比-PDFestimate.pdf';
% exportgraphics(gcf,filename,'ContentType','vector')


%% global a/b distribution

load('/Users/Root/Work/Advanced eddy composition/figure_drawing_for_paper/Fig02_B_eddy_asymmetry_and_ab_ratio.mat')

%%
[LA,LO] = meshgrid(lat_in,lon_in);

data_inuse = ab_global;
data_inuse(abs(LA) < 4) = NaN;
% load('/Users/Root/Data/ETOP01/ETOP01.mat')

figure
set(gcf,'position',[100 100 1000 600])
m_proj('Mercator','lon',[0 360],'lat',[-65 65]); % Miller投影
m_grid('box','on','linest','none','linewidth',4,'tickdir','out','backcolor','w','Fontsize',28,'tickstyle','dd','xtick',8,'ytick',7);
% 边框及网格设定（'box','none'无框轮廓；'linest','none'无网格；'linewidth',0.1,'刻度线线宽0.1；'tickdir','out'刻度指向外；'backcolor','w','颜色；'Fontsize',20经纬度刻度值字体大小）
hold on
p = m_pcolor(lon_in,lat_in,data_inuse');
p.EdgeColor = 'none';
p.FaceColor = 'interp';
hold on
m_coast('patch',[.7 .7 .7],'edgecolor','none');

colormap(cmocean('balance'))
clim([1.2 2.2])
h = colorbar;
h.FontSize = 28;

% filename = '/Users/Root/Output/Advanced eddy composition/shape_classify/AB_ratio_global/HighRes_All_eddies_shape_AB_global_res1_win0.25_without+-3.pdf';
% exportgraphics(gcf,filename,'ContentType','vector')

%% line change

load('/Users/Root/Work/Advanced eddy composition/figure_drawing_for_paper/Fig02_C_eddy_asymmetry_and_ab_ratio.mat')
load('/Users/Root/Work/Advanced eddy composition/figure_drawing_for_paper/Fig02_D_eddy_asymmetry_and_ab_ratio.mat')

%% Rossby number

figure
set(gcf,'position',[100 100 800 640])

f = fill([Rossby_RossbyNum flip(Rossby_RossbyNum,2)], ...
    [smoothdata(Rossby_AB-Rossby_AB_error*2e2,'rloess',1) ...
    flip(smoothdata(Rossby_AB+Rossby_AB_error*2e2,'rloess',1),2)],'k');
f.FaceAlpha = 0.2;
f.EdgeColor = 'none';
hold on
p = plot(Rossby_RossbyNum,Rossby_AB,'-');
p.LineWidth = 6;
p.Color = '#29b7cb';

ax = gca;
ax.FontSize = 34;
ax.LineWidth = 4;

xlim([0.005 0.1])

xlabel('Ro','FontSize',36)
ylabel('I_a = a/b','FontSize',36)
grid on
% title('Ratio (a/b)  v.s. Rossby Number ','FontSize',32)

% filename = '/Users/Root/Output/Advanced eddy composition/shape_classify/Rossby_vs_ratio_AB/HighRes_Rossby_vs_ratio_AB.pdf';
% exportgraphics(gcf,filename,'ContentType','vector')


%% Rhines scale

figure
set(gcf,'position',[100 100 800 640])

f = fill([Rn_Rn flip(Rn_Rn,2)], ...
    [smoothdata(Rn_AB-Rn_AB_error*7e1,'rloess',1) ...
    flip(smoothdata(Rn_AB+Rn_AB_error*7e1,'rloess',1),2)],'k');
f.FaceAlpha = 0.2;
f.EdgeColor = 'none';
hold on
p = plot(Rn_Rn,Rn_AB,'-');
p.LineWidth = 6;
p.Color = '#29b7cb';

ax = gca;
ax.FontSize = 34;
ax.LineWidth = 4;

xlim([0.05 1.8])

xlabel('Rn = R/L_{Rhines}','FontSize',36)
ylabel('I_a = a/b','FontSize',36)
grid on
% title('Ratio (a/b)  v.s. Rn = R0/L_{Rhines} ','FontSize',32)

filename = '/Users/Root/Output/Advanced eddy composition/shape_classify/Rossby_vs_ratio_AB/HighRes_Rossby_vs_Rn.pdf';
exportgraphics(gcf,filename,'ContentType','vector','Resolution',300)
