# Supplementary material for: Doubling of surface oceanic meridional heat transport by non-symmetry of mesoscale eddies
Source: Nat Commun. 2023 Sep 6;14:5460. doi: 10.1038/s41467-023-41294-7 (PMC10482927; doi:10.1038/s41467-023-41294-7)
Supplement: Supplementary file 3 — Source Data [file 41467_2023_41294_MOESM3_ESM.zip › figure_drawing_for_paper_Edit_ForFinalRivision/Figure03_Global_Eddy_Orientation.m]

%% ellipse

load('/Users/Root/Work/Advanced eddy composition/figure_drawing_for_paper/Fig03_A_global_eddy_orientation.mat')

%%

figure
set(gcf,'position',[100 100 1000 600])
m_proj('Mercator','lon',[0 360],'lat',[-65 65]); % Miller投影
m_grid('box','on','linest','none','linewidth',4,'tickdir','out','backcolor','w','Fontsize',28,'tickstyle','dd','xtick',8,'ytick',7);
% 边框及网格设定（'box','none'无框轮廓；'linest','none'无网格；'linewidth',0.1,'刻度线线宽0.1；'tickdir','out'刻度指向外；'backcolor','w','颜色；'Fontsize',20经纬度刻度值字体大小）
hold on

for i = 1:length(lon_inuse)

    pos_lon = find(lon_in == lon_inuse(i));
    for j = 1:length(lat_inuse)
        pos_lat = find(lat_in == lat_inuse(j));

        e = m_ellipse(lon_in(pos_lon),lat_in(pos_lat),100*ab_inuse(pos_lon,pos_lat),100, ...
            angle_inuse(pos_lon,pos_lat),[],100*cosd(lat_inuse(j)),'line');
        e.Color = '#ed556a';
        e.LineWidth = 2;
        if isnan(ab_inuse(pos_lon,pos_lat))
        else
            s = m_plot(lon_in(pos_lon),lat_in(pos_lat),'.');
            s.Color = '#ed556a';
        end
    end


end

m_coast('patch',[.7 .7 .7],'edgecolor','none');

% filename = '/Users/Root/Output/Advanced eddy composition/shape_classify/angle_global/HighRes_All_eddies_global_angle_ellipse_+-65_without+-3.pdf';
% exportgraphics(gcf,filename,'ContentType','vector')


%% global sine

load('/Users/Root/Work/Advanced eddy composition/figure_drawing_for_paper/Fig03_B_global_eddy_orientation.mat')

%%
[LA,LO] = meshgrid(lat_in,lon_in);
data_inuse = sin_global;
data_inuse(abs(LA) < 4) = NaN;

figure
set(gcf,'position',[100 100 1000 600])
% m_proj('Miller','lon',[0 360],'lat',[-76 76]); % Miller投影
m_proj('Mercator','lon',[0 360],'lat',[-65 65]); % Miller投影
m_grid('box','on','linest','none','linewidth',4,'tickdir','out','backcolor','w','Fontsize',28,'tickstyle','dd','xtick',8,'ytick',7);
% 边框及网格设定（'box','none'无框轮廓；'linest','none'无网格；'linewidth',0.1,'刻度线线宽0.1；'tickdir','out'刻度指向外；'backcolor','w','颜色；'Fontsize',20经纬度刻度值字体大小）
hold on 
p = m_pcolor(lon_in,lat_in,data_inuse');
p.EdgeColor = 'none';
p.FaceColor = 'interp';
hold on
m_coast('patch',[.7 .7 .7],'edgecolor','none');

colormap(cmocean('balance'))
clim([0.3 1])
h = colorbar;
h.FontSize = 28;
h.Ticks = 0.3:0.1:1;

% filename = '/Users/Root/Output/Advanced eddy composition/shape_classify/angle_global/HighRes_All_eddies_global_sine_+-65_without_+-3.pdf';
% exportgraphics(gcf,filename,'ContentType','vector')


%% fitted global sine

% load('/Users/Root/Work/Advanced eddy composition/figure_drawing_for_paper/Fig03_C_global_eddy_orientation.mat')

%%
[LA,LO] = meshgrid(lat_in,lon_in);
% data_inuse = fit_sin;
data_inuse = (fit_sin - median(fit_sin,[1 2],'omitnan'))*1.12 + median(fit_sin,[1 2],'omitnan');
data_inuse(abs(LA) < 4) = NaN;

figure
set(gcf,'position',[100 100 1000 600])
m_proj('Mercator','lon',[0 360],'lat',[-65 65]);
m_grid('box','on','linest','none','linewidth',4,'tickdir','out','backcolor','w','Fontsize',28,'tickstyle','dd','xtick',8,'ytick',7);
% 边框及网格设定（'box','none'无框轮廓；'linest','none'无网格；'linewidth',0.1,'刻度线线宽0.1；'tickdir','out'刻度指向外；'backcolor','w','颜色；'Fontsize',20经纬度刻度值字体大小）
hold on 
p = m_pcolor(lon_in,lat_in,data_inuse');
p.EdgeColor = 'none';
p.FaceColor = 'interp';
hold on
m_coast('patch',[.7 .7 .7],'edgecolor','none');

colormap(cmocean('balance'))
clim([0.3 1])
h = colorbar;
h.FontSize = 28;
h.Ticks = 0.3:0.1:1;
h.TickLabels = ["0.3","0.4","0.5","0.6","0.7","0.8","0.9","1"];


% filename = '/Users/Root/Output/Advanced eddy composition/shape_classify/fit_eddy_angle_distribution/fit_global_sin_res1_without_eddynum_adjustAmp.pdf';
% exportgraphics(gcf,filename,'ContentType','vector')
