# Supplementary material for: Doubling of surface oceanic meridional heat transport by non-symmetry of mesoscale eddies
Source: Nat Commun. 2023 Sep 6;14:5460. doi: 10.1038/s41467-023-41294-7 (PMC10482927; doi:10.1038/s41467-023-41294-7)
Supplement: Supplementary file 3 — Source Data [file 41467_2023_41294_MOESM3_ESM.zip › figure_drawing_for_paper_Edit_ForFinalRivision/Figure04_Composite_SSHA_SSTA_and_Radar_Map.m]

%% SSHA
SSHA_compound_four = NaN(51,51,4);
% Meridional
load('/Users/Root/Output/Advanced eddy composition/eddy_EHF_analysis/image_composition_EHF/image_mean_ae_meridional_North.mat')
clear U_mean V_mean SSTA_mean
SSHA_compound_ae = mean(SSHA_mean,3,'omitnan');
SSHA_compound_ae = (SSHA_compound_ae - min(min(SSHA_compound_ae)))./(max(max(SSHA_compound_ae) - min(min(SSHA_compound_ae))));

load('/Users/Root/Output/Advanced eddy composition/eddy_EHF_analysis/image_composition_EHF/image_mean_ce_meridional_North.mat')
clear U_mean V_mean SSTA_mean
SSHA_compound_ce = -1*mean(SSHA_mean,3,'omitnan');
SSHA_compound_ce = (SSHA_compound_ce - min(min(SSHA_compound_ce)))./(max(max(SSHA_compound_ce) - min(min(SSHA_compound_ce))));
SSHA_compound_four(:,:,1) = (SSHA_compound_ce + SSHA_compound_ae)/2;

% Zonal
load('/Users/Root/Output/Advanced eddy composition/eddy_EHF_analysis/image_composition_EHF/image_mean_ae_zonal_North.mat')
clear U_mean V_mean SSTA_mean
SSHA_compound_ae = mean(SSHA_mean,3,'omitnan');
SSHA_compound_ae = (SSHA_compound_ae - min(min(SSHA_compound_ae)))./(max(max(SSHA_compound_ae) - min(min(SSHA_compound_ae))));

load('/Users/Root/Output/Advanced eddy composition/eddy_EHF_analysis/image_composition_EHF/image_mean_ce_zonal_North.mat')
clear U_mean V_mean SSTA_mean
SSHA_compound_ce = -1*mean(SSHA_mean,3,'omitnan');
SSHA_compound_ce = (SSHA_compound_ce - min(min(SSHA_compound_ce)))./(max(max(SSHA_compound_ce) - min(min(SSHA_compound_ce))));
SSHA_compound_four(:,:,2) = (SSHA_compound_ce + SSHA_compound_ae)/2;

% NESW
load('/Users/Root/Output/Advanced eddy composition/eddy_EHF_analysis/image_composition_EHF/image_mean_ae_NESW_North.mat')
clear U_mean V_mean SSTA_mean
SSHA_compound_ae = mean(SSHA_mean,3,'omitnan');
SSHA_compound_ae = (SSHA_compound_ae - min(min(SSHA_compound_ae)))./(max(max(SSHA_compound_ae) - min(min(SSHA_compound_ae))));

load('/Users/Root/Output/Advanced eddy composition/eddy_EHF_analysis/image_composition_EHF/image_mean_ce_NESW_North.mat')
clear U_mean V_mean SSTA_mean
SSHA_compound_ce = -1*mean(SSHA_mean,3,'omitnan');
SSHA_compound_ce = (SSHA_compound_ce - min(min(SSHA_compound_ce)))./(max(max(SSHA_compound_ce) - min(min(SSHA_compound_ce))));
SSHA_compound_four(:,:,3) = (SSHA_compound_ce + SSHA_compound_ae)/2;

% NWSE
load('/Users/Root/Output/Advanced eddy composition/eddy_EHF_analysis/image_composition_EHF/image_mean_ae_NWSE_North.mat')
clear U_mean V_mean SSTA_mean
SSHA_compound_ae = mean(SSHA_mean,3,'omitnan');
SSHA_compound_ae = (SSHA_compound_ae - min(min(SSHA_compound_ae)))./(max(max(SSHA_compound_ae) - min(min(SSHA_compound_ae))));

load('/Users/Root/Output/Advanced eddy composition/eddy_EHF_analysis/image_composition_EHF/image_mean_ce_NWSE_North.mat')
clear U_mean V_mean SSTA_mean
SSHA_compound_ce = -1*mean(SSHA_mean,3,'omitnan');
SSHA_compound_ce = (SSHA_compound_ce - min(min(SSHA_compound_ce)))./(max(max(SSHA_compound_ce) - min(min(SSHA_compound_ce))));
SSHA_compound_four(:,:,4) = (SSHA_compound_ce + SSHA_compound_ae)/2;

clear SSHA_compound SSHA_compound_ae SSHA_compound_ce SSHA_mean


%%
% fileroad = '/Users/Root/Output/Advanced eddy composition/eddy_EHF_analysis/image_composition_EHF/image_composition_figure/SSHA_normalized_figure';
% filename = ["SSHA_normalized_meridional_North.pdf","SSHA_normalized_zonal_North.pdf", ...
%     "SSHA_normalized_NESW_North.pdf","SSHA_normalized_NWSE_North.pdf"];

for i = 1:4
    f = figure;
    f.Position = [100 100 640 640];
    hold on
    p = pcolor(SSHA_compound_four(:,:,i));
    p.FaceColor = 'interp';
    p.EdgeColor = 'interp';
    
    [~,c] = contour(SSHA_compound_four(:,:,i),[0.28 0.28]);
    c.LineWidth = 4;
    c.LineColor = 'k';

    axis equal
    xlim([1 51])
    ylim([1 51])
    plot(26,26,'.','MarkerSize',41,'color','k')
    xticks([1 13 38 51])
    xticklabels({'4R','2R','2R','4R'})
    yticks([12 38 51])
    yticklabels({'2R','2R','4R'})
    ax = gca;
    ax.FontSize = 36;
    ax.Box = 'on';
    ax.LineWidth = 8;
    
    h = colorbar;
    h.FontSize = 36;
    clim([-0.5 1])
    cmocean('balance',30)

%     filename_in = append(fileroad,'/',filename(i));
%     exportgraphics(f,filename_in,'ContentType','vector')

end


clear c p ax f i


%% radar map

load('/Users/Root/Work/Advanced eddy composition/figure_drawing_for_paper/Fig04_efgh_composite_SSHA_SSTA_and_radar_map.mat')

%%
binum = 80;

% col1 = 1;col2 = 2;

color = '#29b7cb';
color_quiver = '#ee3f4d'; % #ee3f4d #de1c31 #d11a2d

figure
set(gcf,'position',[100 100 1200 800])
tiledlayout(2,2,'TileSpacing','compact');

% zonal
nexttile

% theta1 = atan2(EHF_inuse(pos1,col2),EHF_inuse(pos1,col1));
ph = polarhistogram(theta1,binum);
ph.FaceColor = color;
ph.EdgeColor = 'none';
hold on
[bmax,temp] = max(ph.Values);
bedge = ph.BinEdges;
thmax = (bedge(temp) + bedge(temp+1))/2;

po = polarplot([0 thmax],[0 bmax]);
po.LineWidth = 6;
po.Color = color_quiver;
polarplot([thmax thmax-0.1], ...
    [bmax bmax-1e2],'LineWidth',4,'Color',color_quiver);
polarplot([thmax thmax+0.1], ...
    [bmax bmax-1e2],'LineWidth',4,'Color',color_quiver);

polarscatter(0,0,'o','MarkerEdgeColor','#ee3f4d','MarkerFaceColor','#ee3f4d', ...
    'SizeData',120)

pax = gca;
pax.RAxisLocation = 260;
pax.FontSize = 30;
pax.LineWidth = 4;
% pax.RTick = [2e4 4e4 6e4];
% rlim([0 7e4])
% pax.ThetaTickLabel = string(pax.ThetaTickLabel) + char(176);
% thetalim([0 180])
% title('Zonal','FontSize',28)

% meridional
nexttile
% theta2 = atan2(EHF_inuse(pos2,col2),EHF_inuse(pos2,col1));
ph = polarhistogram(theta2,binum);
ph.FaceColor = color;
ph.EdgeColor = 'none';
hold on
[bmax,temp] = max(ph.Values);
bedge = ph.BinEdges;
thmax = (bedge(temp) + bedge(temp+1))/2;

po = polarplot([0 thmax],[0 bmax]);
po.LineWidth = 6;
po.Color = color_quiver;
polarplot([thmax thmax-0.1], ...
    [bmax bmax-1e2],'LineWidth',4,'Color',color_quiver);
polarplot([thmax thmax+0.1], ...
    [bmax bmax-1e2],'LineWidth',4,'Color',color_quiver);

polarscatter(0,0,'o','MarkerEdgeColor',color_quiver,'MarkerFaceColor','#ee3f4d', ...
    'SizeData',120)

pax = gca;
pax.RAxisLocation = 260;
pax.FontSize = 30;
pax.LineWidth = 4;
% pax.RTick = [2e4 4e4 6e4];
% rlim([0 7e4])
% thetalim([0 180])
% pax.ThetaTickLabel = string(pax.ThetaTickLabel) + char(176);
% title('Meridional','FontSize',28)

% First and third quadrant
nexttile
% theta3 = atan2(EHF_inuse(pos3,col2),EHF_inuse(pos3,col1));
ph = polarhistogram(theta3,binum);
ph.FaceColor = color;
ph.EdgeColor = 'none';
hold on
[bmax,temp] = max(ph.Values);
bedge = ph.BinEdges;
thmax = (bedge(temp) + bedge(temp+1))/2;

po = polarplot([0 thmax],[0 bmax]);
po.LineWidth = 6;
po.Color = color_quiver;
polarplot([thmax thmax-0.08], ...
    [bmax bmax-1e2],'LineWidth',4,'Color',color_quiver);
polarplot([thmax thmax+0.08], ...
    [bmax bmax-1e2],'LineWidth',4,'Color',color_quiver);

polarscatter(0,0,'o','MarkerEdgeColor',color_quiver,'MarkerFaceColor','#ee3f4d', ...
    'SizeData',120)

pax = gca;
pax.RAxisLocation = 260;
pax.FontSize = 30;
pax.LineWidth = 4;
% pax.RTick = [1e4 3e4 5e4];
% thetalim([0 180])
% rlim([0 5e4])
% pax.ThetaTickLabel = string(pax.ThetaTickLabel) + char(176);
% title('NE and SW','FontSize',28)

% Second and fourth quadrant
nexttile
% theta4 = atan2(EHF_inuse(pos4,col2),EHF_inuse(pos4,col1));
ph = polarhistogram(theta4,binum);
ph.FaceColor = color;
ph.EdgeColor = 'none';
hold on
[bmax,temp] = max(ph.Values);
bedge = ph.BinEdges;
thmax = (bedge(temp) + bedge(temp+1))/2;

po = polarplot([0 thmax],[0 bmax]);
po.LineWidth = 6;
po.Color = color_quiver;
polarplot([thmax thmax-0.1], ...
    [bmax bmax-1e2],'LineWidth',4,'Color',color_quiver);
polarplot([thmax thmax+0.1], ...
    [bmax bmax-1e2],'LineWidth',4,'Color',color_quiver);

polarscatter(0,0,'o','MarkerEdgeColor',color_quiver,'MarkerFaceColor','#ee3f4d', ...
    'SizeData',120)

pax = gca;
pax.RAxisLocation = 260;
pax.FontSize = 30;
pax.LineWidth = 4;
% pax.RTick = [1e4 3e4 5e4];
% rlim([0 5e4])
% thetalim([0 180])
% pax.ThetaTickLabel = string(pax.ThetaTickLabel) + char(176);
% title('NW and SE','FontSize',28)

% filename = '/Users/Root/Output/Advanced eddy composition/eddy_EHF_analysis/EHF_and_eddy_angle_figure/radar_map_number/HighRes_All_eddies_North_2R_0day.pdf';
% exportgraphics(t,filename,'ContentType','vector')

clear pax ph po color color_quiver temp theta thmax bmax binum bedge dedege col1 col2


%% SSTA and velocity

SSTA_compound_four = NaN(51,51,4);
U_compound_four = NaN(51,51,4);
V_compound_four = NaN(51,51,4);

% Meridional
load('/Users/Root/Output/Advanced eddy composition/eddy_EHF_analysis/image_composition_EHF/image_mean_ae_meridional_North.mat')
clear SSHA_mean
SSTA_compound_four(:,:,1) = mean(SSTA_mean,3,'omitnan');
U_compound_four(:,:,1) = mean(U_mean,3,'omitnan');
V_compound_four(:,:,1) = mean(V_mean,3,'omitnan');

% Zonal
load('/Users/Root/Output/Advanced eddy composition/eddy_EHF_analysis/image_composition_EHF/image_mean_ae_zonal_North.mat')
clear SSHA_mean
SSTA_compound_four(:,:,2) = mean(SSTA_mean,3,'omitnan');
U_compound_four(:,:,2) = mean(U_mean,3,'omitnan');
V_compound_four(:,:,2) = mean(V_mean,3,'omitnan');

% NESW
load('/Users/Root/Output/Advanced eddy composition/eddy_EHF_analysis/image_composition_EHF/image_mean_ae_NESW_North.mat')
clear SSHA_mean
SSTA_compound_four(:,:,3) = mean(SSTA_mean,3,'omitnan');
U_compound_four(:,:,3) = mean(U_mean,3,'omitnan');
V_compound_four(:,:,3) = mean(V_mean,3,'omitnan');

% NWSE
load('/Users/Root/Output/Advanced eddy composition/eddy_EHF_analysis/image_composition_EHF/image_mean_ae_NWSE_North.mat')
clear SSHA_mean
SSTA_compound_four(:,:,4) = mean(SSTA_mean,3,'omitnan');
U_compound_four(:,:,4) = mean(U_mean,3,'omitnan');
V_compound_four(:,:,4) = mean(V_mean,3,'omitnan');

clear U_mean V_mean

%%

% fileroad = '/Users/Root/Output/Advanced eddy composition/eddy_EHF_analysis/image_composition_EHF/image_composition_figure/SSTA_UV_figure';
% filename = ["HighRes_AE_meridional_North_SSTA_UV.pdf","HighRes_AE_zonal_North_SSTA_UV.pdf", ...
%     "HighRes_AE_NESW_North_SSTA_UV.pdf","HighRes_AE_NWSE_North_SSTA_UV.pdf"];


[x,y] = meshgrid(linspace(-4,4,51),linspace(-4,4,51));
[~,rho] = cart2pol(x,y);

rho(rho > 3) = 100;
rho(rho <= 3) = 0;
rho(rho == 100) = 1;
rho = logical(rho);

for i = 1:4
    temp = U_compound_four(:,:,i);
    temp(rho) = NaN;
    U_compound_four(:,:,i) = temp;
    temp = V_compound_four(:,:,i);
    temp(rho) = NaN;
    V_compound_four(:,:,i) = temp;
end

for i = 1:4
    temp = SSTA_compound_four(:,:,i);
    [temp_di,~] = di_mono_separate(temp);
    SSTA_compound_four(:,:,i) = temp_di;
end

fac = 3;
[xx,yy] = meshgrid(1:fac:51,1:fac:51);


theta = [0,90,135,45];

for i = 1:4
    f = figure;
    f.Position = [100 100 750 640];
    hold on
    p = pcolor(SSTA_compound_four(:,:,i));
    p.FaceColor = 'interp';
    p.EdgeColor = 'interp';
    
    q = quiver(xx,yy,U_compound_four(1:fac:end,1:fac:end,i), ...
        V_compound_four(1:fac:end,1:fac:end,i));
    q.Color = 'k';
    q.AutoScale = 'on';
    q.AutoScaleFactor = 1.4;
    q.LineWidth = 2.5;
    
    [xt,yt] = plot_oblique_ellipse(4.5,9,theta(i));
    fp = fplot(xt,yt);
    fp.LineWidth = 4;
    fp.Color = 'k';
    
    [xt,yt] = plot_oblique_ellipse(11,22,theta(i));
    fp = fplot(xt,yt);
    fp.LineWidth = 4;
    fp.Color = 'k';
    
    hold on
    axis equal
    xlim([1 51])
    ylim([1 51])
    plot(26,26,'.','MarkerSize',41,'color','k')
    xticks([1 13 38 51])
    xticklabels({'4R','2R','2R','4R'})
    yticks([12 38 51])
    yticklabels({'2R','2R','4R'})
    ax = gca;
    ax.FontSize = 36;
    ax.Box = 'on';
    ax.LineWidth = 8;
    
    h = colorbar;
    h.FontSize = 34;
%     h.Ruler.Exponent = -2;
    clim([-0.1 0.1])
    cmocean('balance',30)

%     filename_in = append(fileroad,'/',filename(i));
%     exportgraphics(f,filename_in,'ContentType','vector')


end

clear ax f fac fp h i p q x xt xx y yt yy rho temp temp_di temp_mono

%% plot ellipse

function [xt,yt] = plot_oblique_ellipse(a,b,theta)
    xt = @(t) a*cos(t)*cosd(theta) - b*sin(t)*sind(theta) + 26;
    yt = @(t) b*sin(t)*cosd(theta) + a*cos(t)*sind(theta) + 26;

end

%% decomposition
function [temp_di,temp_mono] = di_mono_separate(temp_in)
    
    len = length(temp_in);
    
    [Lx,Ly] = meshgrid(linspace(-1,1,len),linspace(-1,1,len));
    [~,rho] = cart2pol(Lx,Ly);
    dis = abs(rho);
    
    temp_mono = NaN(len,len);
    
    d = max(dis(:))/len;
    
    for i = 1:len
        edge = dis >= d*(i-1) & dis < d*i;
        temp_mono(edge) = mean(temp_in(edge),'omitnan');
    end
    temp_mono = ndnanfilter(temp_mono,'rectwin',[2 2]);

    temp_di = temp_in - temp_mono;

end
