# Supplementary material for: Doubling of surface oceanic meridional heat transport by non-symmetry of mesoscale eddies
Source: Nat Commun. 2023 Sep 6;14:5460. doi: 10.1038/s41467-023-41294-7 (PMC10482927; doi:10.1038/s41467-023-41294-7)
Supplement: Supplementary file 3 — Source Data [file 41467_2023_41294_MOESM3_ESM.zip › figure_drawing_for_paper_Edit_ForFinalRivision/Figure06_EKE_Rotation_and_Divergence.m]

%% eddy example symmetric and asymmetric part

% Total
fac = 4;
[xv,yv] = meshgrid(linspace(-4,4,51),linspace(-4,4,51));

f = figure;
f.Position = [100 100 750 640];
hold on
p = pcolor(xv,yv,sla_interp);
p.FaceColor = 'interp';
p.EdgeColor = 'interp';

q = quiver(xv(1:fac:end,1:fac:end),yv(1:fac:end,1:fac:end), ...
    u_total(1:fac:end,1:fac:end),v_total(1:fac:end,1:fac:end));
q.Color = 'k';
q.AutoScale = 'on';
q.AutoScaleFactor = 1;
q.LineWidth = 2.2;

axis equal
xlim([-4 4])
ylim([-4 4])
xticks([-4 -2 2 4])
xticklabels({'2R','R','R','2R'})
yticks([-2 2 4])
yticklabels({'R','R','2R'})
ax = gca;
ax.FontSize = 36;
ax.Box = 'on';
ax.LineWidth = 8;

h = colorbar;
h.FontSize = 34;
clim([-0.04 0.08])
cmocean('balance',30)

% filename = '/Users/Root/Output/Advanced eddy composition/eddy_EHF_analysis/EHF_divergence_and_rotation/example_eddy_EHF_div_and_rot/meridional_AE_North/eddy_center_is_center/HighRes_ID9208_AE_meridional_total.pdf';
% exportgraphics(f,filename,'ContentType','vector')

% rotational
f = figure;
f.Position = [100 100 750 640];
hold on
% p = pcolor(xv,yv,ndnanfilter(sla_rot,'rectwin',[2 2]));
p = pcolor(xv,yv,sla_rot);
p.FaceColor = 'interp';
p.EdgeColor = 'interp';

q = quiver(xv(1:fac:end,1:fac:end),yv(1:fac:end,1:fac:end), ...
    u_rot(1:fac:end,1:fac:end),v_rot(1:fac:end,1:fac:end));
q.Color = 'k';
q.AutoScale = 'on';
q.AutoScaleFactor = 1;
q.LineWidth = 2.2;

hold on
axis equal
xlim([-4 4])
ylim([-4 4])
xticks([-4 -2 2 4])
xticklabels({'2R','R','R','2R'})
yticks([-2 2 4])
yticklabels({'R','R','2R'})
ax = gca;
ax.FontSize = 36;
ax.Box = 'on';
ax.LineWidth = 8;

h = colorbar;
h.FontSize = 34;
clim([-0.04 0.08])
cmocean('balance',30)

% filename = '/Users/Root/Output/Advanced eddy composition/eddy_EHF_analysis/EHF_divergence_and_rotation/example_eddy_EHF_div_and_rot/meridional_AE_North/eddy_center_is_center/HighRes_ID9208_AE_meridional_rot.pdf';
% exportgraphics(f,filename,'ContentType','vector')


% divergent
f = figure;
f.Position = [100 100 750 640];
hold on
p = pcolor(xv,yv,ndnanfilter(sla_div,'rectwin',[2 2]));
p.FaceColor = 'interp';
p.EdgeColor = 'interp';

q = quiver(xv(1:fac:end,1:fac:end),yv(1:fac:end,1:fac:end), ...
    u_div(1:fac:end,1:fac:end),v_div(1:fac:end,1:fac:end));
q.Color = 'k';
q.AutoScale = 'on';
q.AutoScaleFactor = 1;
q.LineWidth = 2.2;

axis equal
xlim([-4 4])
ylim([-4 4])
xticks([-4 -2 2 4])
xticklabels({'2R','R','R','2R'})
yticks([-2 2 4])
yticklabels({'R','R','2R'})
ax = gca;
ax.FontSize = 36;
ax.Box = 'on';
ax.LineWidth = 8;

h = colorbar;
h.FontSize = 34;
% h.Ticks = -0.025:0.01:0.025;
clim([-0.025 0.025])
cmocean('balance',30)

% filename = '/Users/Root/Output/Advanced eddy composition/eddy_EHF_analysis/EHF_divergence_and_rotation/example_eddy_EHF_div_and_rot/meridional_AE_North/eddy_center_is_center/HighRes_ID9208_AE_meridional_div.pdf';
% exportgraphics(f,filename,'ContentType','vector')

clear ax f* h p q xv yv

%% EKE symmetric and asymmetric part

load('/Users/Root/Output/Advanced eddy composition/eddy_EHF_analysis/EHF_divergence_and_rotation/EKE_global_distribution/All_eddies_EKE_global_div_rot_and_multiply_smooth_2Rcircle_limit1_res1.mat')

data_inuse = NaN(361,181,2);

[LA,LN] = meshgrid(lat_in,lon_in);

temp = EKE_global_div;
temp(abs(LA) < 5) = NaN;
data_inuse(:,:,1) = temp;
temp = EKE_global_rot;
temp(abs(LA) < 5) = NaN;
data_inuse(:,:,2) = temp;

clear temp 

%%

figure
set(gcf,'position',[100 100 1000 600])
m_proj('Mercator','lon',[0 360],'lat',[-66 66]); % Miller投影
m_grid('box','on','linest','none','linewidth',5,'tickdir','out','backcolor','w','Fontsize',32,'tickstyle','dd','xtick',8,'ytick',7);
% 边框及网格设定（'box','none'无框轮廓；'linest','none'无网格；'linewidth',0.1,'刻度线线宽0.1；'tickdir','out'刻度指向外；'backcolor','w','颜色；'Fontsize',20经纬度刻度值字体大小）
hold on
p = m_pcolor(LN,LA,data_inuse(:,:,1));

p.EdgeColor = 'none';
p.FaceColor = 'interp'; 
m_coast('patch',[.7 .7 .7],'edgecolor','none');
colormap(cmocean('balance'))
clim([0 0.05])
h = colorbar;
h.Ruler.Exponent = -2;
h.FontSize = 32;

% filename = '/Users/Root/Output/Advanced eddy composition/eddy_EHF_analysis/EHF_divergence_and_rotation/EKE_global_distribution/HighRes_All_eddies_EKE_global_div_0_05_res1.pdf';
% exportgraphics(gcf,filename,'ContentType','vector')


figure
set(gcf,'position',[100 100 1000 600])
m_proj('Mercator','lon',[0 360],'lat',[-66 66]); % Miller投影
m_grid('box','on','linest','none','linewidth',5,'tickdir','out','backcolor','w','Fontsize',32,'tickstyle','dd','xtick',8,'ytick',7);
% 边框及网格设定（'box','none'无框轮廓；'linest','none'无网格；'linewidth',0.1,'刻度线线宽0.1；'tickdir','out'刻度指向外；'backcolor','w','颜色；'Fontsize',20经纬度刻度值字体大小）
hold on
p = m_pcolor(LN,LA,data_inuse(:,:,2));

p.EdgeColor = 'none';
p.FaceColor = 'interp'; 
m_coast('patch',[.7 .7 .7],'edgecolor','none');
colormap(cmocean('balance'))
clim([0 0.05])
h = colorbar;
h.Ruler.Exponent = -2;
h.FontSize = 32;

% filename = '/Users/Root/Output/Advanced eddy composition/eddy_EHF_analysis/EHF_divergence_and_rotation/EKE_global_distribution/HighRes_All_eddies_EKE_global_rot_0_05_res1.pdf';
% exportgraphics(gcf,filename,'ContentType','vector')

clear p h temp data_inuse i LA LN
%% Zonal mean EKE

EKE_zonal_avarage_div = mean(EKE_global_div,1,'omitnan');
EKE_zonal_avarage_div = movmean(EKE_zonal_avarage_div,3);
EKE_zonal_avarage_div(abs(lat_in) < 6) = NaN;

EKE_zonal_avarage_rot = mean(EKE_global_rot,1,'omitnan');
EKE_zonal_avarage_rot = movmean(EKE_zonal_avarage_rot,3);
EKE_zonal_avarage_rot(abs(lat_in) < 6) = NaN;

EKE_zonal_avarage_multiply = mean(EKE_global_multiply,1,'omitnan');
EKE_zonal_avarage_multiply = movmean(EKE_zonal_avarage_multiply,3);
EKE_zonal_avarage_multiply(abs(lat_in) < 6) = NaN;

EKE_zonal_avarage_total = mean(EKE_global_total,1,'omitnan');
EKE_zonal_avarage_total = movmean(EKE_zonal_avarage_total,3);
EKE_zonal_avarage_total(abs(lat_in) < 6) = NaN;

%%
figure
set(gcf,'position',[100 100 800 800])
hold on

p3 = plot(EKE_zonal_avarage_total,lat_in);
p3.LineWidth = 4;
p3.Color = 'k';

p1 = plot(EKE_zonal_avarage_rot,lat_in);
p1.LineWidth = 4;
p1.Color = '#2EA9DF';

p2 = plot(EKE_zonal_avarage_div,lat_in);
p2.LineWidth = 4;
p2.Color = '#ed556a';

ax = gca;
ax.LineWidth = 3;
ax.FontSize = 34;

xlim([0 0.05])
ylim([-70 70])
xticks([0.0 0.01 0.02 0.03 0.04 0.05])
yticks(-60:20:60)
ylabel('Latitude','FontSize',36)
xlabel('Zonal Mean Eddy Kinetic Energy (m^2\bullet s^2)','FontSize',36)
box on
l = legend('Total','Symmetrical','Asymmetrical','FontSize',34);
l.Location = 'NorthEast';

% filename = '/Users/Root/Output/Advanced eddy composition/eddy_EHF_analysis/EHF_divergence_and_rotation/EKE_global_distribution/HighRes_All_eddies_zonal_mean_EKE_without_product.pdf';
% exportgraphics(gcf,filename,'ContentType','vector')


clear l ax p1 p2 p3 temp LA ans
