# Supplementary material for: Doubling of surface oceanic meridional heat transport by non-symmetry of mesoscale eddies
Source: Nat Commun. 2023 Sep 6;14:5460. doi: 10.1038/s41467-023-41294-7 (PMC10482927; doi:10.1038/s41467-023-41294-7)
Supplement: Supplementary file 3 — Source Data [file 41467_2023_41294_MOESM3_ESM.zip › figure_drawing_for_paper_Edit_ForFinalRivision/Figure07_Global_EHF_Symmetric_and_Asymmetric.m]

%% global EHF

load('/Users/Root/Output/Advanced eddy composition/eddy_EHF_analysis/EHF_divergence_and_rotation/EHF_global_distribution/All_eddies_EHF_global_div_and_rot_distance_interp_smooth2_2Rcircle_res2.mat')

%% 
[LA,LN] = meshgrid(lat_in,lon_in);

data_inuse = EHF_global_v_div;
data_inuse(abs(LA) < 5) = NaN;

figure
set(gcf,'position',[100 100 1000 600])
m_proj('Mercator','lon',[0 360],'lat',[-66 66]); % 设置地图投影类型，墨卡托投影
m_grid('box','on','linest','none','linewidth',4,'tickdir','out','backcolor','w','Fontsize',28,'tickstyle','dd','xtick',8,'ytick',7);
% 边框及网格设定（'box','none'无框轮廓；'linest','none'无网格；'linewidth',0.1,'刻度线线宽0.1；'tickdir','out'刻度指向外；'backcolor','w','颜色；'Fontsize',20经纬度刻度值字体大小）
hold on
p = m_pcolor(lon_in,lat_in,data_inuse');
p.EdgeColor = 'none';
p.FaceColor = 'interp'; 
m_coast('patch',[.7 .7 .7],'edgecolor','none');
colormap(cmocean('balance'))
clim([-2 2]*1e-2)
h = colorbar;
h.Ruler.Exponent = -2;
h.FontSize = 34;

% Kuroshio 135～175 30～45
m_line([125 175],[30 30],'Color','y','LineWidth',4)
m_line([125 175],[45 45],'Color','y','LineWidth',4)
m_line([125 125],[29.2 45.8],'Color','y','LineWidth',4)
m_line([175 175],[29.2 45.8],'Color','y','LineWidth',4)
% Gulf 285～320 30～45
m_line([285 330],[35 35],'Color','y','LineWidth',4)
m_line([285 330],[50 50],'Color','y','LineWidth',4)
m_line([285 285],[34.2 50.8],'Color','y','LineWidth',4)
m_line([330 330],[34.2 50.8],'Color','y','LineWidth',4)

% East Australian Current 155～165 -25～-35
m_line([150 170],[-20 -20],'Color','y','LineWidth',4)
m_line([150 170],[-45 -45],'Color','y','LineWidth',4)
m_line([150 150],[-19.2 -45.8],'Color','y','LineWidth',4)
m_line([170 170],[-19.2 -45.8],'Color','y','LineWidth',4)
% West Australian Current 100～120 -40～-20
m_line([100 120],[-20 -20],'Color','y','LineWidth',4)
m_line([100 120],[-40 -40],'Color','y','LineWidth',4)
m_line([100 100],[-19.2 -40.8],'Color','y','LineWidth',4)
m_line([120 120],[-19.2 -40.8],'Color','y','LineWidth',4)
% Agulhas 10~55 -45~-20
m_line([10 55],[-20 -20],'Color','y','LineWidth',4)
m_line([10 55],[-45 -45],'Color','y','LineWidth',4)
m_line([10 10],[-19.2 -45.8],'Color','y','LineWidth',4)
m_line([55 55],[-19.2 -45.8],'Color','y','LineWidth',4)
% Brazil 
m_line([300 335],[-25 -25],'Color','y','LineWidth',4)
m_line([300 335],[-55 -55],'Color','y','LineWidth',4)
m_line([300 300],[-24.2 -55.8],'Color','y','LineWidth',4)
m_line([335 335],[-24.2 -55.8],'Color','y','LineWidth',4)

% filename = '/Users/Root/Output/Advanced eddy composition/eddy_EHF_analysis/EHF_divergence_and_rotation/EHF_global_distribution/HighRes_All_eddies_EHFv_TUnit_global_smooth2_div.pdf';
% exportgraphics(gcf,filename,'ContentType','vector')

%%

data_inuse = EHF_global_v_rot;
data_inuse(abs(LA) < 5) = NaN;

figure
set(gcf,'position',[100 100 1000 600])
m_proj('Mercator','lon',[0 360],'lat',[-66 66]); % Miller投影
m_grid('box','on','linest','none','linewidth',4,'tickdir','out','backcolor','w','Fontsize',28,'tickstyle','dd','xtick',8,'ytick',7);
% 边框及网格设定（'box','none'无框轮廓；'linest','none'无网格；'linewidth',0.1,'刻度线线宽0.1；'tickdir','out'刻度指向外；'backcolor','w','颜色；'Fontsize',20经纬度刻度值字体大小）
hold on
p = m_pcolor(LN,LA,data_inuse);
p.EdgeColor = 'none';
p.FaceColor = 'interp'; 
m_coast('patch',[.7 .7 .7],'edgecolor','none');
colormap(cmocean('balance'))
clim([-2 2]*1e-2)
h = colorbar;
h.Ruler.Exponent = -2;
h.FontSize = 34;

% filename = '/Users/Root/Output/Advanced eddy composition/eddy_EHF_analysis/EHF_divergence_and_rotation/EHF_global_distribution/HighRes_All_eddies_EHFv_TUnit_global_smooth2_rot.pdf';
% exportgraphics(gcf,filename,'ContentType','vector')

%% regional data selection

% klon = lon_in > 135 & lon_in < 175;
% klat = lat_in > 30 & lat_in < 45;
klon = lon_in > 125 & lon_in < 175;
klat = lat_in > 30 & lat_in < 45;

% glon = lon_in > 285 & lon_in < 320;
% glat = lat_in > 30 & lat_in < 45;
glon = lon_in > 285 & lon_in < 330;
glat = lat_in > 35 & lat_in < 50;

elon = lon_in > 150 & lon_in < 170;
elat = lat_in > -45 & lat_in < -20;

wlon = lon_in > 100 & lon_in < 120;
wlat = lat_in > -40 & lat_in < -20;

alon = lon_in > 10 & lon_in < 55;
alat = lat_in > -45 & lat_in < -20;

blon = lon_in > 300 & lon_in < 335;
blat = lat_in > -55 & lat_in < -25;


% tlon = lon_in > 0;
% tlat = abs(lat_in) < 20;% & abs(lat_in) > 3;


%
%-------m eddy m EHF---m eddy z EHF---z eddy m EHF---z eddy z EHF-------%
%-K                                                                     %
%-G                                                                     %
%-E                                                                     %
%-W                                                                     %
%-A                                                                     %
%-B                                                                     %
%-----------------------------------------------------------------------%


[LA,LN] = meshgrid(lat_in,lon_in);
region_EHF = NaN(6,3,'single');
namebox = ["k","g","e","w","a","b","t"];

load('/Users/Root/Output/Advanced eddy composition/eddy_EHF_analysis/EHF_divergence_and_rotation/EHF_global_distribution/All_eddies_EHF_global_div_and_rot_res2.mat')

EHF_global_u_div(LA < 0) = EHF_global_u_div(LA < 0)*(-1);
EHF_global_v_div(LA < 0) = EHF_global_v_div(LA < 0)*(-1);
EHF_global_u_rot(LA < 0) = EHF_global_u_rot(LA < 0)*(-1);
EHF_global_v_rot(LA < 0) = EHF_global_v_rot(LA < 0)*(-1);
EHF_global_u_total(LA < 0) = EHF_global_u_total(LA < 0)*(-1);
EHF_global_v_total(LA < 0) = EHF_global_v_total(LA < 0)*(-1);

for i = 1:6

    comname = append('temp=','EHF_global_v_rot(',namebox(i),'lon',',',namebox(i),'lat);');
    eval(comname)
    
    region_EHF(i,1) = mean(temp,[1 2],'omitnan');
    
end

for i = 1:6

    comname = append('temp=','EHF_global_v_div(',namebox(i),'lon',',',namebox(i),'lat);');
    eval(comname)
    region_EHF(i,2) = mean(temp,[1 2],'omitnan');
    
end

for i = 1:6

    comname = append('temp=','EHF_global_v_total(',namebox(i),'lon',',',namebox(i),'lat);');
    eval(comname)
    region_EHF(i,3) = mean(temp,[1 2],'omitnan');
    
end

% bar figure for six regions

bar_data = cat(2,region_EHF(:,3),region_EHF(:,1));
bar_data = cat(2,bar_data,region_EHF(:,2));

bar_data = bar_data*1e3;
bar_data = round(bar_data,2);

%%
X = categorical({'Kuroshio','Gulf','East Australian','West Australian','Agulhas','Brazil'});
X = reordercats(X,{'Kuroshio','Gulf','East Australian','West Australian','Agulhas','Brazil'});

figure
set(gcf,'position',[100 100 1200 600])
b = bar(X,bar_data,'FaceAlpha',0.7,'BarWidth',1.5);
b(1).FaceColor = [208 230 237]/255;
b(1).EdgeColor = [208 230 237]/255;
b(2).FaceColor = '#2EA9DF';
b(2).EdgeColor = '#2EA9DF';
b(3).FaceColor = '#CB1B45';
b(3).EdgeColor = '#CB1B45';

xtips1 = b(1).XEndPoints;
ytips1 = b(1).YEndPoints;
labels1 = string(b(1).YData);
text(xtips1,ytips1,labels1,'HorizontalAlignment','center',...
    'VerticalAlignment','bottom','FontSize',22)

xtips2 = b(2).XEndPoints;
ytips2 = b(2).YEndPoints;
% labels2 = string(b(2).YData);
% labels2 = ["59%","61%","59%","48%  ","48%  ","58%"];
labels2 = ["60%","61%","59%","49%  ","48%  ","58%"];
text(xtips2,ytips2,labels2,'HorizontalAlignment','center',...
    'VerticalAlignment','bottom','FontSize',20)

xtips3 = b(3).XEndPoints;
ytips3 = b(3).YEndPoints;
% labels3 = string(b(3).YData);
% labels3 = ["41%","39%","41%","  52%","  52%","42%"];
labels3 = ["40%","39%","41%","  51%","  52%","42%"];
text(xtips3,ytips3,labels3,'HorizontalAlignment','center',...
    'VerticalAlignment','bottom','FontSize',20)

ax = gca;
ax.FontSize = 32;
ax.LineWidth = 4;
ylim([0 30])
l = legend('Total','Symmetrical','Asymmetrical','FontSize',32);
l.Location = 'northeast';
ylabel('Meridional EHF (10^{-3} m s^{-1} \circC)')

% filename = '/Users/Root/Output/Advanced eddy composition/eddy_EHF_analysis/EHF_divergence_and_rotation/EHF_regional_distribution/HighRes_All_eddies_EHF_TUnit_bar_ratio_of_div_and_rot_smooth2.pdf';
% exportgraphics(gcf,filename,'ContentType','vector')

clear e* k* g* a* c* h i l j* namebox p* w* x* y* X temp data_inuse

%%

EHFv_zonal = EHF_global_v_rot;
EHFv_zonal_avarage_rot = mean(EHFv_zonal,1,'omitnan');
EHFv_zonal_avarage_rot = movmean(EHFv_zonal_avarage_rot,3);
EHFv_zonal_avarage_rot(abs(lat_in) < 5) = NaN;

EHFv_zonal = EHF_global_v_div;
EHFv_zonal_avarage_div = mean(EHFv_zonal,1,'omitnan');
EHFv_zonal_avarage_div = movmean(EHFv_zonal_avarage_div,3);
EHFv_zonal_avarage_div(abs(lat_in) < 5) = NaN;

load('/Users/Root/Output/Advanced eddy composition/eddy_EHF_analysis/EHF_divergence_and_rotation/EHF_global_distribution/All_eddies_EHF_global_div_and_rot_res2.mat')
EHFv_zonal_all = EHF_global_v_total;
EHFv_all = mean(EHFv_zonal_all,1,'omitnan');
EHFv_all = movmean(EHFv_all,3);
EHFv_all(abs(lat_in) < 5) = NaN;

%%
figure
set(gcf,'position',[100 100 1000 800])
hold on

p3 = plot(EHFv_all,lat_in);
p3.LineWidth = 4;
p3.Color = 'k';

p1 = plot(EHFv_zonal_avarage_rot,lat_in);
p1.LineWidth = 4;
p1.Color = '#2EA9DF';

p2 = plot(EHFv_zonal_avarage_div,lat_in);
p2.LineWidth = 4;
p2.Color = '#ed556a';

plot([0 0],[-90 90],'LineWidth',2,'Color','#c4cbcf')
ax = gca;
ax.LineWidth = 4; 
ax.FontSize = 34;

xlim([-0.2 0.2]*1e-1)
ylim([-70 70])
xticks([-0.2 -0.1 0 0.1 0.2]*1e-1)
yticks(-60:20:60)
ylabel('Latitude','FontSize',36)
xlabel('Zonal Average Meridional EHF (m s^{-1} \circC)','FontSize',36)
box on
l = legend('Total','Symmetrical','Asymmetrical','FontSize',36);
l.Location = 'NorthWest';

% filename = '/Users/Root/Output/Advanced eddy composition/eddy_EHF_analysis/EHF_divergence_and_rotation/EHF_global_distribution/HighRes_All_eddies_zonal_average_EHFv_div_and_rot.pdf';
% exportgraphics(gcf,filename,'ContentType','vector')

clear p* ax l
