# Supplementary material for: Doubling of surface oceanic meridional heat transport by non-symmetry of mesoscale eddies
Source: Nat Commun. 2023 Sep 6;14:5460. doi: 10.1038/s41467-023-41294-7 (PMC10482927; doi:10.1038/s41467-023-41294-7)
Supplement: Supplementary file 3 — Source Data [file 41467_2023_41294_MOESM3_ESM.zip › figure_drawing_for_paper_Edit_ForFinalRivision/SupFigure01_EHF_and_AB_ratio_linear_trend_asym_and_sym.m]

%% ErrorBar Figure for EHF

%-----------------------------Total EHF----------------------------------
figure
set(gcf,'position',[50 50 1000 800])
hold on

f = fill([ratio_AB flip(ratio_AB,2)], ...
    [EHFv_total_trend-EHFv_total_error*2e1 flip(EHFv_total_trend+EHFv_total_error*2e1,2)],'k');
f.FaceAlpha = 0.2;
f.EdgeColor = 'none';

p = plot(ratio_AB,EHFv_total_trend,'-');
p.LineWidth = 6;
p.Color = 'k';

ax = gca;
ax.FontSize = 28;
ax.LineWidth = 2;

xlabel('Non-axisymmetry Index I_a','FontSize',32)

ylabel('Total Meridional Heat Flux (m \bullet s^{-1} \bullet C\circ)','FontSize',32)
grid on
box on
xlim([1 3])
%%
%----------------------------Divergence--------------------------------
figure
set(gcf,'position',[50 50 1000 800])
hold on

f = fill([ratio_AB flip(ratio_AB,2)], ...
    [EHFv_div_trend-EHFv_div_error*2.5e1 flip(EHFv_div_trend+EHFv_div_error*2.5e1,2)],'k');
f.FaceAlpha = 0.2;
f.EdgeColor = 'none';

p = plot(ratio_AB,EHFv_div_trend,'-');
p.LineWidth = 6;
p.Color = '#ed556a';

ax = gca;
ax.FontSize = 28;
ax.LineWidth = 2;

xlabel('Non-axisymmetry Index I_a','FontSize',32)

ylabel('Asymmetric Meridional Heat Flux (m \bullet s^{-1} \bullet C\circ)','FontSize',32)
grid on
box on
xlim([1 3])
%%
%----------------------------Rotation------------------------------------
figure
set(gcf,'position',[50 50 1000 800])
hold on

f = fill([ratio_AB flip(ratio_AB,2)], ...
    [EHFv_rot_trend-EHFv_rot_error*2e1 flip(EHFv_rot_trend+EHFv_rot_error*2e1,2)],'k');
f.FaceAlpha = 0.2;
f.EdgeColor = 'none';

p = plot(ratio_AB,EHFv_rot_trend,'-');
p.LineWidth = 6;
p.Color = '#2EA9DF';

ax = gca;
ax.FontSize = 28;
ax.LineWidth = 2;

xlabel('Non-axisymmetry Index I_a','FontSize',32)

ylabel('Symmetric Meridional Heat Flux (m \bullet s^{-1} \bullet C\circ)','FontSize',32)
grid on
box on
xlim([1 3])


%%
%---------------------Ratio of Divergence and Rotation---------------------

figure
set(gcf,'position',[50 50 1000 800])
hold on

% f1 = fill([ratio_AB flip(ratio_AB,2)], ...
%     [zeros(1,length(ratio_AB)) ...
%     flip(smoothdata(EHFv_div_trend,'gaussian',3),2)],[237 85 106]/255);
% f1.FaceAlpha = 0.6;
% f1.EdgeColor = 'none';
% 
% f2 = fill([ratio_AB flip(ratio_AB,2)], ...
%     [smoothdata(EHFv_div_trend,'gaussian',3) ...
%     flip(smoothdata(EHFv_div_trend+EHFv_rot_trend,'gaussian',3),2)],[46 169 223]/255);
% f2.FaceAlpha = 0.6;
% f2.EdgeColor = 'none';
% 
% p = plot(ratio_AB,smoothdata(EHFv_div_trend,'gaussian',3),'-');
% p.LineWidth = 6;
% p.Color = '#ed556a';

f1 = fill([ratio_AB flip(ratio_AB,2)], ...
    [zeros(1,length(ratio_AB)) ...
    flip(smoothdata(EHFv_rot_trend,'gaussian',3),2)],[46 169 223]/255);
f1.FaceAlpha = 0.6;
f1.EdgeColor = 'none';

f2 = fill([ratio_AB flip(ratio_AB,2)], ...
    [smoothdata(EHFv_rot_trend,'gaussian',3) ...
    flip(smoothdata(EHFv_div_trend+EHFv_rot_trend,'gaussian',3),2)],[237 85 106]/255);
f2.FaceAlpha = 0.6;
f2.EdgeColor = 'none';

p = plot(ratio_AB,smoothdata(EHFv_div_trend+EHFv_rot_trend,'gaussian',3),'-');
p.LineWidth = 6;
p.Color = '#ed556a';

text(1.2,5e-3,'37%','FontSize',36,'Color','r')
text(1.2,2e-3,'63%','FontSize',36,'Color','#1677b3')

text(2.65,5e-3,'61%','FontSize',36,'Color','r')
text(2.65,2e-3,'39%','FontSize',36,'Color','#1677b3')


ax = gca;
ax.FontSize = 28;
ax.LineWidth = 2;

xlim([1 3])
ylim([0 8]*1e-3)
l = legend({'Symmetric','Asymmetric'},'FontSize',32);
l.Location = 'northwest';

xlabel('Non-axisymmetry Index I_a','FontSize',32)
ylabel('Meridional Heat Flux (m \bullet s^{-1} \bullet C\circ)','FontSize',32)
grid on
box on
