# Supplementary material for: Doubling of surface oceanic meridional heat transport by non-symmetry of mesoscale eddies
Source: Nat Commun. 2023 Sep 6;14:5460. doi: 10.1038/s41467-023-41294-7 (PMC10482927; doi:10.1038/s41467-023-41294-7)
Supplement: Supplementary file 3 — Source Data [file 41467_2023_41294_MOESM3_ESM.zip › figure_drawing_for_paper_Edit_ForFinalRivision/SupFigure02_EHF_and_AB_ratio_map_drawing_asym_and_sym.m]

%% global EHF ratio figure

figure
set(gcf,'position',[100 100 1000 600])
m_proj('Mercator','lon',[0 360],'lat',[-66 66]); % Miller投影
m_grid('box','on','linest','none','linewidth',3,'tickdir','out','backcolor','w','Fontsize',28,'tickstyle','dd','xtick',8,'ytick',7);
% 边框及网格设定（'box','none'无框轮廓；'linest','none'无网格；'linewidth',0.1,'刻度线线宽0.1；'tickdir','out'刻度指向外；'backcolor','w','颜色；'Fontsize',20经纬度刻度值字体大小）
hold on
p = m_pcolor(LN,LA,data_inuse);
p.EdgeColor = 'none';
p.FaceColor = 'interp';
m_coast('patch',[.7 .7 .7],'edgecolor','none');
colormap(cmocean('balance',30));
clim([0.2 1.8]*1e0)
h = colorbar;
h.FontSize = 28;
h.Ticks = 0.2:0.4:1.8;


clear h p ans
