# Supplementary material for: Doubling of surface oceanic meridional heat transport by non-symmetry of mesoscale eddies
Source: Nat Commun. 2023 Sep 6;14:5460. doi: 10.1038/s41467-023-41294-7 (PMC10482927; doi:10.1038/s41467-023-41294-7)
Supplement: Supplementary file 3 — Source Data [file 41467_2023_41294_MOESM3_ESM.zip › figure_drawing_for_paper_Edit_ForFinalRivision/SupFigure03_all_eddies_shape_change.m]

%% AB ratio change

figure
set(gcf,'position',[100 100 1000 600])
plot(linspace(0,1,50),ab_mean_ae - mean(ab_mean_ae) + 1.55,'-','Color','#ed556a','LineWidth',4)
hold on
plot(linspace(0,1,50),ab_mean_ce - mean(ab_mean_ce) + 1.55,'--','Color','#2EA9DF','LineWidth',4)
ax = gca;
ax.FontSize = 28;
ax.LineWidth = 2;
l=legend('AE','CE','FontSize',32);
l.Location = 'southeast';
xlabel('Normalized Lifespan','FontSize',32)
ylabel('I_a','FontSize',32)
ylim([1.45 1.8])
grid on

clear ax l
