# Supplementary material for: Doubling of surface oceanic meridional heat transport by non-symmetry of mesoscale eddies
Source: Nat Commun. 2023 Sep 6;14:5460. doi: 10.1038/s41467-023-41294-7 (PMC10482927; doi:10.1038/s41467-023-41294-7)
Supplement: Supplementary file 3 — Source Data [file 41467_2023_41294_MOESM3_ESM.zip › figure_drawing_for_paper_Edit_ForFinalRivision/SupFigure04_relationship_between_AB_amp_and_radius.m]

%% data loading

% load('/Users/Root/Work/Advanced eddy composition/figure_drawing_for_supplementary_material/Figure01_relationship_between_AB_amp_and_radius.mat')

%% --- Figure How the Eddy Non-axisymmetry Index A/B Change with Eddy Amplitude

figure
set(gcf,'position',[100 100 1000 800])

f = fill([Amp_Amp flip(Amp_Amp,2)], ...
    [smoothdata(Amp_AB-Amp_AB_error*1.5e2,'rloess',1) ...
    flip(smoothdata(Amp_AB+Amp_AB_error*1.5e2,'rloess',1),2)],'k');
f.FaceAlpha = 0.2;
f.EdgeColor = 'none';
hold on
p = plot(Amp_Amp,smoothdata(Amp_AB,'rloess',1),'-');
p.LineWidth = 6;
p.Color = '#29b7cb';

ax = gca;
ax.FontSize = 34;
ax.LineWidth = 4;

ylim([1.2 1.7])

xlabel('|SSHA| at Eddy Center (m)','FontSize',36)
ylabel('I_a = a/b','FontSize',36)
grid on


%% --- Figure How the Eddy Non-axisymmetry Index A/B Change with Eddy Radius

figure
set(gcf,'position',[100 100 1000 800])

f = fill([R0_R0 flip(R0_R0,2)]/1e3, ...
    [smoothdata(R0_AB-R0_AB_error*1e2,'rloess',1) ...
    flip(smoothdata(R0_AB+R0_AB_error*1e2,'rloess',1),2)],'k');
f.FaceAlpha = 0.2;
f.EdgeColor = 'none';
hold on
p = plot(R0_R0/1e3,R0_AB,'-');
p.LineWidth = 6;
p.Color = '#29b7cb';

ax = gca;
ax.FontSize = 34;
ax.LineWidth = 4;

xlabel('R0 (km)')
ylabel('I_a = a/b','FontSize',36)
xlim([20 200])
ylim([1.4 2.4])

grid on
