# Supplementary material for: Doubling of surface oceanic meridional heat transport by non-symmetry of mesoscale eddies
Source: Nat Commun. 2023 Sep 6;14:5460. doi: 10.1038/s41467-023-41294-7 (PMC10482927; doi:10.1038/s41467-023-41294-7)
Supplement: Supplementary file 3 — Source Data [file 41467_2023_41294_MOESM3_ESM.zip › figure_drawing_for_paper_Edit_ForFinalRivision/SupFigure05_factors_used_in_fitting.m]

%% data loading
% geo
load('/Users/Root/Output/Advanced eddy composition/shape_classify/fit_eddy_angle_distribution/geo_gradient_movemean_res1.mat')
beta_g = NaN(361,181,2);
beta_g(:,:,1) = gx;
beta_g(:,:,2) = gy;
% current
load('/Users/Root/Output/Advanced eddy composition/shape_classify/fit_eddy_angle_distribution/geo_current_uv_movemean_res1.mat')
beta_c = NaN(361,181,2);
beta_c(:,:,1) = u;
beta_c(:,:,2) = v;
% eddy number
load('/Users/Root/Output/Advanced eddy composition/shape_classify/angle_global/All_eddy_global_number_and_rate_res1.mat')
% zonal mean planetary beta
load('/Users/Root/Output/Advanced eddy composition/shape_classify/fit_eddy_angle_distribution/sin_lat_repmat_res1.mat')

clear cos_global meridional_rate meridional_eddy rate_global zonal_eddy ...
    meridional_rate meridional_eddy rate_global zonal_eddy gx gy u v

[LA,LO] = meshgrid(lat_in,lon_in);

%% geo

for i = 1:2
    data_inuse = beta_g(:,:,i);
    data_inuse(abs(LA) < 4) = NaN;
    
    figure
    set(gcf,'position',[100 100 1000 600])
    m_proj('Mercator','lon',[0 360],'lat',[-65 65]); % Miller投影
    m_grid('box','on','linest','none','linewidth',4,'tickdir','out','backcolor','w','Fontsize',28,'tickstyle','dd','xtick',8,'ytick',7);
    % 边框及网格设定（'box','none'无框轮廓；'linest','none'无网格；'linewidth',0.1,'刻度线线宽0.1；'tickdir','out'刻度指向外；'backcolor','w','颜色；'Fontsize',20经纬度刻度值字体大小）
    hold on 
    p = m_pcolor(lon_in,lat_in,data_inuse');
    p.EdgeColor = 'none';
    p.FaceColor = 'interp';
    hold on
    m_coast('patch',[.7 .7 .7],'edgecolor','none');
    
    colormap(cmocean('balance'))
    clim([-0.03 0.03])
    h = colorbar;
    h.FontSize = 28;
    h.Ticks = -0.03:0.01:0.03;
end

clear p h ans i

%% current

for i = 1:2
    data_inuse = beta_c(:,:,i);
    data_inuse(abs(LA) < 4) = NaN;
    
    figure
    set(gcf,'position',[100 100 1000 600])
    m_proj('Mercator','lon',[0 360],'lat',[-65 65]); % Miller投影
    m_grid('box','on','linest','none','linewidth',4,'tickdir','out','backcolor','w','Fontsize',28,'tickstyle','dd','xtick',8,'ytick',7);
    % 边框及网格设定（'box','none'无框轮廓；'linest','none'无网格；'linewidth',0.1,'刻度线线宽0.1；'tickdir','out'刻度指向外；'backcolor','w','颜色；'Fontsize',20经纬度刻度值字体大小）
    hold on 
    p = m_pcolor(lon_in,lat_in,data_inuse');
    p.EdgeColor = 'none';
    p.FaceColor = 'interp';
    hold on
    m_coast('patch',[.7 .7 .7],'edgecolor','none');
    
    colormap(cmocean('balance'))
    clim([-0.3 0.3])
    h = colorbar;
    h.FontSize = 28;
    h.Ticks = -0.3:0.1:0.3;
end

clear p h ans i

%% eddy number

    data_inuse = eddy_num;
    data_inuse(abs(LA) < 4) = NaN;
    
    figure
    set(gcf,'position',[100 100 1000 600])
    m_proj('Mercator','lon',[0 360],'lat',[-65 65]); % Miller投影
    m_grid('box','on','linest','none','linewidth',4,'tickdir','out','backcolor','w','Fontsize',28,'tickstyle','dd','xtick',8,'ytick',7);
    % 边框及网格设定（'box','none'无框轮廓；'linest','none'无网格；'linewidth',0.1,'刻度线线宽0.1；'tickdir','out'刻度指向外；'backcolor','w','颜色；'Fontsize',20经纬度刻度值字体大小）
    hold on 
    p = m_pcolor(lon_in,lat_in,data_inuse');
    p.EdgeColor = 'none';
    p.FaceColor = 'interp';
    hold on
    m_coast('patch',[.7 .7 .7],'edgecolor','none');
    
    colormap(cmocean('balance'))
    clim([0 4000])
    h = colorbar;
    h.FontSize = 28;
    h.Ruler.Exponent = 3;
    
    clear p h ans

%% global sin fat 

    data_inuse = sin_fit_repmat;
    data_inuse(abs(LA) < 4) = NaN;
    
    figure
    set(gcf,'position',[100 100 1000 600])
    m_proj('Mercator','lon',[0 360],'lat',[-65 65]); % Miller投影
    m_grid('box','on','linest','none','linewidth',4,'tickdir','out','backcolor','w','Fontsize',28,'tickstyle','dd','xtick',8,'ytick',7);
    % 边框及网格设定（'box','none'无框轮廓；'linest','none'无网格；'linewidth',0.1,'刻度线线宽0.1；'tickdir','out'刻度指向外；'backcolor','w','颜色；'Fontsize',20经纬度刻度值字体大小）
    hold on 
    p = m_pcolor(lon_in,lat_in,data_inuse');
    p.EdgeColor = 'none';
    p.FaceColor = 'interp';
    hold on
    m_coast('patch',[.7 .7 .7],'edgecolor','none');
    
    colormap(cmocean('balance'))
    clim([0.4 0.75])
    h = colorbar;
    h.FontSize = 28;
%     h.Ruler.Exponent = 3;
    h.Ticks = 0.4:0.05:0.75;


    clear p h ans
