# Supplementary material for: Doubling of surface oceanic meridional heat transport by non-symmetry of mesoscale eddies
Source: Nat Commun. 2023 Sep 6;14:5460. doi: 10.1038/s41467-023-41294-7 (PMC10482927; doi:10.1038/s41467-023-41294-7)
Supplement: Supplementary file 3 — Source Data [file 41467_2023_41294_MOESM3_ESM.zip › figure_drawing_for_paper_Edit_ForFinalRivision/SupFigure06_fit_global_sine_beta_and_scatter.m]

%% data loading

% load('/Users/Root/Work/Advanced eddy composition/figure_drawing_for_supplementary_material/Figure02_fit_zonal_mean_planetary_beta.mat')

%% fit zonal mean planetary beta

pos = abs(lat) > 70 | abs(lat) < 4;
sin_lat(pos) = NaN;
pos = abs(lat) > 70;
sin_lat_fit(pos) = NaN;

figure
set(gcf,'position',[100 100 1000 800])
hold on
plot(sin_lat,lat,'LineWidth',3)
plot(sin_lat_fit,lat,'r','LineWidth',6)
ax = gca;
ax.FontSize = 34;
ax.LineWidth = 4;
ylim([-75 75])
ylabel('Latitude','FontSize',36)
xlabel('Zonal average I_d','FontSize',36)
box on
grid on

clear ax pos
%% data loading

load('/Users/Root/Work/Advanced eddy composition/figure_drawing_for_supplementary_material/Figure02_fitting_scatter_plot.mat')

%% fitting scatter figure

b_fit = (b_fit-median(b_fit))*1.12 + median(b_fit);

figure
set(gcf,'position',[100 100 1000 800])
s = scatter(b_fit,b,'o','filled','MarkerFaceAlpha',0.2,'MarkerEdgeAlpha',0.2);
s.SizeData = 10;
hold on
plot([0 1],[0 1],'-r','LineWidth',6)

axis equal

xlim([0 1])         
ylim([0 1])
yticks(0:0.2:1)
ax = gca;
ax.FontSize = 34;
ax.LineWidth = 4;
ylabel('Observed I_d','FontSize',36)
xlabel('Reconstructed I_d','FontSize',36)
box on
grid on

clear ax s
