# Supplementary material for: Doubling of surface oceanic meridional heat transport by non-symmetry of mesoscale eddies
Source: Nat Commun. 2023 Sep 6;14:5460. doi: 10.1038/s41467-023-41294-7 (PMC10482927; doi:10.1038/s41467-023-41294-7)
Supplement: Supplementary file 3 — Source Data [file 41467_2023_41294_MOESM3_ESM.zip › figure_drawing_for_paper_Edit_ForFinalRivision/SupFigure09_point_composite_SSTA.m]

%% AE North SSTA and velocity

SSTA_compound_four_AN = NaN(81,81,4);
U_compound_four_AN = NaN(81,81,4);
V_compound_four_AN = NaN(81,81,4);

% Meridional
load('/Users/Root/Output/Advanced eddy composition/eddy_EHF_analysis/point_composition_EHF/composition_resolution_1/data_compound_ae_meridional_North_res1.mat')
SSTA_compound_four_AN(:,:,1) = SSTA_compound;
U_compound_four_AN(:,:,1) = UgeVge_compound(:,:,1);
V_compound_four_AN(:,:,1) = UgeVge_compound(:,:,2);

% Zonal
load('/Users/Root/Output/Advanced eddy composition/eddy_EHF_analysis/point_composition_EHF/composition_resolution_1/data_compound_ae_zonal_North_res1.mat')
SSTA_compound_four_AN(:,:,2) = SSTA_compound;
U_compound_four_AN(:,:,2) = UgeVge_compound(:,:,1);
V_compound_four_AN(:,:,2) = UgeVge_compound(:,:,2);

% NESW
load('/Users/Root/Output/Advanced eddy composition/eddy_EHF_analysis/point_composition_EHF/composition_resolution_1/data_compound_ae_NESW_North_res1.mat')
SSTA_compound_four_AN(:,:,3) = SSTA_compound;
U_compound_four_AN(:,:,3) = UgeVge_compound(:,:,1);
V_compound_four_AN(:,:,3) = UgeVge_compound(:,:,2);

% NWSE
load('/Users/Root/Output/Advanced eddy composition/eddy_EHF_analysis/point_composition_EHF/composition_resolution_1/data_compound_ae_NWSE_North_res1.mat')
SSTA_compound_four_AN(:,:,4) = SSTA_compound;
U_compound_four_AN(:,:,4) = UgeVge_compound(:,:,1);
V_compound_four_AN(:,:,4) = UgeVge_compound(:,:,2);

clear EHFugvg_compound EHFuv_compound KE_compound num_compound UeVe_compound ...
    UgeVge_compound SSHA_compound SSTA_compound

%%

[x,y] = meshgrid(linspace(-4,4,81),linspace(-4,4,81));
[~,rho] = cart2pol(x,y);

rho(rho > 3) = 100;
rho(rho <= 3) = 0;
rho(rho == 100) = 1;
rho = logical(rho);

for i = 1:4
    temp = U_compound_four_AN(:,:,i);
    temp(rho) = NaN;
    U_compound_four_AN(:,:,i) = temp;
    temp = V_compound_four_AN(:,:,i);
    temp(rho) = NaN;
    V_compound_four_AN(:,:,i) = temp;
end

for i = 1:4
    temp = SSTA_compound_four_AN(:,:,i);
    [temp_di,~] = di_mono_separate(temp);
    SSTA_compound_four_AN(:,:,i) = temp_di;
end

fac = 5;
[xx,yy] = meshgrid(1:fac:81,1:fac:81);


theta = [0,90,135,45];

for i = 1:4
    f = figure;
    f.Position = [100 100 750 640];
    hold on
    p = pcolor(SSTA_compound_four_AN(:,:,i));
    p.FaceColor = 'interp';
    p.EdgeColor = 'interp';
    
    q = quiver(xx,yy,U_compound_four_AN(1:fac:end,1:fac:end,i), ...
        V_compound_four_AN(1:fac:end,1:fac:end,i));
    q.Color = 'k';
    q.AutoScale = 'on';
    q.AutoScaleFactor = 1.4;
    q.LineWidth = 2.5;
    
    [xt,yt] = plot_oblique_ellipse(8,16,theta(i));
    fp = fplot(xt,yt);
    fp.LineWidth = 4;
    fp.Color = 'k';
    
    [xt,yt] = plot_oblique_ellipse(18,36,theta(i));
    fp = fplot(xt,yt);
    fp.LineWidth = 4;
    fp.Color = 'k';
    
    hold on
    axis equal
    xlim([1 81])
    ylim([1 81])
    plot(41,41,'.','MarkerSize',41,'color','k')
    xticks([1 20 60 80])
    xticklabels({'4R','2R','2R','4R'})
    yticks([20 60 80])
    yticklabels({'2R','2R','4R'})
    ax = gca;
    ax.FontSize = 36;
    ax.Box = 'on';
    ax.LineWidth = 8;
    
    h = colorbar;
    h.FontSize = 34;
%     h.Ruler.Exponent = -2;
    clim([-0.1 0.1])
    cmocean('balance',30)

end

clear ax f fac fp h i p q x xt xx y yt yy rho temp temp_di temp_mono theta
%% AE South SSTA and velocity

SSTA_compound_four_AS = NaN(81,81,4);
U_compound_four_AS = NaN(81,81,4);
V_compound_four_AS = NaN(81,81,4);

% Meridional
load('/Users/Root/Output/Advanced eddy composition/eddy_EHF_analysis/point_composition_EHF/composition_resolution_1/data_compound_ae_meridional_South_res1.mat')
SSTA_compound_four_AS(:,:,1) = SSTA_compound;
U_compound_four_AS(:,:,1) = UgeVge_compound(:,:,1);
V_compound_four_AS(:,:,1) = UgeVge_compound(:,:,2);

% Zonal
load('/Users/Root/Output/Advanced eddy composition/eddy_EHF_analysis/point_composition_EHF/composition_resolution_1/data_compound_ae_zonal_South_res1.mat')
SSTA_compound_four_AS(:,:,2) = SSTA_compound;
U_compound_four_AS(:,:,2) = UgeVge_compound(:,:,1);
V_compound_four_AS(:,:,2) = UgeVge_compound(:,:,2);

% NESW
load('/Users/Root/Output/Advanced eddy composition/eddy_EHF_analysis/point_composition_EHF/composition_resolution_1/data_compound_ae_NESW_South_res1.mat')
SSTA_compound_four_AS(:,:,3) = SSTA_compound;
U_compound_four_AS(:,:,3) = UgeVge_compound(:,:,1);
V_compound_four_AS(:,:,3) = UgeVge_compound(:,:,2);

% NWSE
load('/Users/Root/Output/Advanced eddy composition/eddy_EHF_analysis/point_composition_EHF/composition_resolution_1/data_compound_ae_NWSE_South_res1.mat')
SSTA_compound_four_AS(:,:,4) = SSTA_compound;
U_compound_four_AS(:,:,4) = UgeVge_compound(:,:,1);
V_compound_four_AS(:,:,4) = UgeVge_compound(:,:,2);

clear EHFugvg_compound EHFuv_compound KE_compound num_compound UeVe_compound ...
    UgeVge_compound SSHA_compound SSTA_compound

%%

[x,y] = meshgrid(linspace(-4,4,81),linspace(-4,4,81));
[~,rho] = cart2pol(x,y);

rho(rho > 3) = 100;
rho(rho <= 3) = 0;
rho(rho == 100) = 1;
rho = logical(rho);

for i = 1:4
    temp = U_compound_four_AS(:,:,i);
    temp(rho) = NaN;
    U_compound_four_AS(:,:,i) = temp;
    temp = V_compound_four_AS(:,:,i);
    temp(rho) = NaN;
    V_compound_four_AS(:,:,i) = temp;
end

for i = 1:4
    temp = SSTA_compound_four_AS(:,:,i);
    [temp_di,~] = di_mono_separate(temp);
    SSTA_compound_four_AS(:,:,i) = temp_di;
end

fac = 5;
[xx,yy] = meshgrid(1:fac:81,1:fac:81);


theta = [0,90,135,45];

for i = 1:4
    f = figure;
    f.Position = [100 100 750 640];
    hold on
    p = pcolor(SSTA_compound_four_AS(:,:,i));
    p.FaceColor = 'interp';
    p.EdgeColor = 'interp';
    
    q = quiver(xx,yy,U_compound_four_AS(1:fac:end,1:fac:end,i), ...
        V_compound_four_AS(1:fac:end,1:fac:end,i));
    q.Color = 'k';
    q.AutoScale = 'on';
    q.AutoScaleFactor = 1.4;
    q.LineWidth = 2.5;
    
    [xt,yt] = plot_oblique_ellipse(8,16,theta(i));
    fp = fplot(xt,yt);
    fp.LineWidth = 4;
    fp.Color = 'k';
    
    [xt,yt] = plot_oblique_ellipse(18,36,theta(i));
    fp = fplot(xt,yt);
    fp.LineWidth = 4;
    fp.Color = 'k';
    
    hold on
    axis equal
    xlim([1 81])
    ylim([1 81])
    plot(41,41,'.','MarkerSize',41,'color','k')
    xticks([1 20 60 80])
    xticklabels({'4R','2R','2R','4R'})
    yticks([20 60 80])
    yticklabels({'2R','2R','4R'})
    ax = gca;
    ax.FontSize = 36;
    ax.Box = 'on';
    ax.LineWidth = 8;
    
    h = colorbar;
    h.FontSize = 34;
%     h.Ruler.Exponent = -2;
    clim([-0.1 0.1])
    cmocean('balance',30)

end

clear ax f fac fp h i p q x xt xx y yt yy rho temp temp_di temp_mono theta
%% CE North SSTA and velocity

SSTA_compound_four_CN = NaN(81,81,4);
U_compound_four_CN = NaN(81,81,4);
V_compound_four_CN = NaN(81,81,4);

% Meridional
load('/Users/Root/Output/Advanced eddy composition/eddy_EHF_analysis/point_composition_EHF/composition_resolution_1/data_compound_ce_meridional_North_res1.mat')
SSTA_compound_four_CN(:,:,1) = SSTA_compound;
U_compound_four_CN(:,:,1) = UgeVge_compound(:,:,1);
V_compound_four_CN(:,:,1) = UgeVge_compound(:,:,2);

% Zonal
load('/Users/Root/Output/Advanced eddy composition/eddy_EHF_analysis/point_composition_EHF/composition_resolution_1/data_compound_ce_zonal_North_res1.mat')
SSTA_compound_four_CN(:,:,2) = SSTA_compound;
U_compound_four_CN(:,:,2) = UgeVge_compound(:,:,1);
V_compound_four_CN(:,:,2) = UgeVge_compound(:,:,2);

% NESW
load('/Users/Root/Output/Advanced eddy composition/eddy_EHF_analysis/point_composition_EHF/composition_resolution_1/data_compound_ce_NESW_North_res1.mat')
SSTA_compound_four_CN(:,:,3) = SSTA_compound;
U_compound_four_CN(:,:,3) = UgeVge_compound(:,:,1);
V_compound_four_CN(:,:,3) = UgeVge_compound(:,:,2);

% NWSE
load('/Users/Root/Output/Advanced eddy composition/eddy_EHF_analysis/point_composition_EHF/composition_resolution_1/data_compound_ce_NWSE_North_res1.mat')
SSTA_compound_four_CN(:,:,4) = SSTA_compound;
U_compound_four_CN(:,:,4) = UgeVge_compound(:,:,1);
V_compound_four_CN(:,:,4) = UgeVge_compound(:,:,2);

clear EHFugvg_compound EHFuv_compound KE_compound num_compound UeVe_compound ...
    UgeVge_compound SSHA_compound SSTA_compound

%%

[x,y] = meshgrid(linspace(-4,4,81),linspace(-4,4,81));
[~,rho] = cart2pol(x,y);

rho(rho > 3) = 100;
rho(rho <= 3) = 0;
rho(rho == 100) = 1;
rho = logical(rho);

for i = 1:4
    temp = U_compound_four_CN(:,:,i);
    temp(rho) = NaN;
    U_compound_four_CN(:,:,i) = temp;
    temp = V_compound_four_CN(:,:,i);
    temp(rho) = NaN;
    V_compound_four_CN(:,:,i) = temp;
end

for i = 1:4
    temp = SSTA_compound_four_CN(:,:,i);
    [temp_di,~] = di_mono_separate(temp);
    SSTA_compound_four_CN(:,:,i) = temp_di;
end

fac = 5;
[xx,yy] = meshgrid(1:fac:81,1:fac:81);


theta = [0,90,135,45];

for i = 1:4
    f = figure;
    f.Position = [100 100 750 640];
    hold on
    p = pcolor(SSTA_compound_four_CN(:,:,i));
    p.FaceColor = 'interp';
    p.EdgeColor = 'interp';
    
    q = quiver(xx,yy,U_compound_four_CN(1:fac:end,1:fac:end,i), ...
        V_compound_four_CN(1:fac:end,1:fac:end,i));
    q.Color = 'k';
    q.AutoScale = 'on';
    q.AutoScaleFactor = 1.4;
    q.LineWidth = 2.5;
    
    [xt,yt] = plot_oblique_ellipse(8,16,theta(i));
    fp = fplot(xt,yt);
    fp.LineWidth = 4;
    fp.Color = 'k';
    
    [xt,yt] = plot_oblique_ellipse(18,36,theta(i));
    fp = fplot(xt,yt);
    fp.LineWidth = 4;
    fp.Color = 'k';
    
    hold on
    axis equal
    xlim([1 81])
    ylim([1 81])
    plot(41,41,'.','MarkerSize',41,'color','k')
    xticks([1 20 60 80])
    xticklabels({'4R','2R','2R','4R'})
    yticks([20 60 80])
    yticklabels({'2R','2R','4R'})
    ax = gca;
    ax.FontSize = 36;
    ax.Box = 'on';
    ax.LineWidth = 8;
    
    h = colorbar;
    h.FontSize = 34;
%     h.Ruler.Exponent = -2;
    clim([-0.1 0.1])
    cmocean('balance',30)

end

clear ax f fac fp h i p q x xt xx y yt yy rho temp temp_di temp_mono theta


%% CE South SSTA and velocity

SSTA_compound_four_CS = NaN(81,81,4);
U_compound_four_CS = NaN(81,81,4);
V_compound_four_CS = NaN(81,81,4);

% Meridional
load('/Users/Root/Output/Advanced eddy composition/eddy_EHF_analysis/point_composition_EHF/composition_resolution_1/data_compound_ce_meridional_South_res1.mat')
SSTA_compound_four_CS(:,:,1) = SSTA_compound;
U_compound_four_CS(:,:,1) = UgeVge_compound(:,:,1);
V_compound_four_CS(:,:,1) = UgeVge_compound(:,:,2);

% Zonal
load('/Users/Root/Output/Advanced eddy composition/eddy_EHF_analysis/point_composition_EHF/composition_resolution_1/data_compound_ce_zonal_South_res1.mat')
SSTA_compound_four_CS(:,:,2) = SSTA_compound;
U_compound_four_CS(:,:,2) = UgeVge_compound(:,:,1);
V_compound_four_CS(:,:,2) = UgeVge_compound(:,:,2);

% NESW
load('/Users/Root/Output/Advanced eddy composition/eddy_EHF_analysis/point_composition_EHF/composition_resolution_1/data_compound_ce_NESW_South_res1.mat')
SSTA_compound_four_CS(:,:,3) = SSTA_compound;
U_compound_four_CS(:,:,3) = UgeVge_compound(:,:,1);
V_compound_four_CS(:,:,3) = UgeVge_compound(:,:,2);

% NWSE
load('/Users/Root/Output/Advanced eddy composition/eddy_EHF_analysis/point_composition_EHF/composition_resolution_1/data_compound_ce_NWSE_South_res1.mat')
SSTA_compound_four_CS(:,:,4) = SSTA_compound;
U_compound_four_CS(:,:,4) = UgeVge_compound(:,:,1);
V_compound_four_CS(:,:,4) = UgeVge_compound(:,:,2);

clear EHFugvg_compound EHFuv_compound KE_compound num_compound UeVe_compound ...
    UgeVge_compound SSHA_compound SSTA_compound

%%

[x,y] = meshgrid(linspace(-4,4,81),linspace(-4,4,81));
[~,rho] = cart2pol(x,y);

rho(rho > 3) = 100;
rho(rho <= 3) = 0;
rho(rho == 100) = 1;
rho = logical(rho);

for i = 1:4
    temp = U_compound_four_CS(:,:,i);
    temp(rho) = NaN;
    U_compound_four_CS(:,:,i) = temp;
    temp = V_compound_four_CS(:,:,i);
    temp(rho) = NaN;
    V_compound_four_CS(:,:,i) = temp;
end

for i = 1:4
    temp = SSTA_compound_four_CS(:,:,i);
    [temp_di,~] = di_mono_separate(temp);
    SSTA_compound_four_CS(:,:,i) = temp_di;
end

fac = 5;
[xx,yy] = meshgrid(1:fac:81,1:fac:81);


theta = [0,90,135,45];

for i = 1:4
    f = figure;
    f.Position = [100 100 750 640];
    hold on
    p = pcolor(SSTA_compound_four_CS(:,:,i));
    p.FaceColor = 'interp';
    p.EdgeColor = 'interp';
    
    q = quiver(xx,yy,U_compound_four_CS(1:fac:end,1:fac:end,i), ...
        V_compound_four_CS(1:fac:end,1:fac:end,i));
    q.Color = 'k';
    q.AutoScale = 'on';
    q.AutoScaleFactor = 1.4;
    q.LineWidth = 2.5;
    
    [xt,yt] = plot_oblique_ellipse(8,16,theta(i));
    fp = fplot(xt,yt);
    fp.LineWidth = 4;
    fp.Color = 'k';
    
    [xt,yt] = plot_oblique_ellipse(18,36,theta(i));
    fp = fplot(xt,yt);
    fp.LineWidth = 4;
    fp.Color = 'k';
    
    hold on
    axis equal
    xlim([1 81])
    ylim([1 81])
    plot(41,41,'.','MarkerSize',41,'color','k')
    xticks([1 20 60 80])
    xticklabels({'4R','2R','2R','4R'})
    yticks([20 60 80])
    yticklabels({'2R','2R','4R'})
    ax = gca;
    ax.FontSize = 36;
    ax.Box = 'on';
    ax.LineWidth = 8;
    
    h = colorbar;
    h.FontSize = 34;
%     h.Ruler.Exponent = -2;
    clim([-0.1 0.1])
    cmocean('balance',30)

end

clear ax f fac fp h i p q x xt xx y yt yy rho temp temp_di temp_mono theta

%% plot ellipse

function [xt,yt] = plot_oblique_ellipse(a,b,theta)
    xt = @(t) a*cos(t)*cosd(theta) - b*sin(t)*sind(theta) + 41;
    yt = @(t) b*sin(t)*cosd(theta) + a*cos(t)*sind(theta) + 41;

end

%% decomposition
function [temp_di,temp_mono] = di_mono_separate(temp_in)
    
    len = length(temp_in);
    
    [Lx,Ly] = meshgrid(linspace(-1,1,len),linspace(-1,1,len));
    [~,rho] = cart2pol(Lx,Ly);
    dis = abs(rho);
    
    temp_mono = NaN(len,len);
    
    d = max(dis(:))/len;
    
    for i = 1:len
        edge = dis >= d*(i-1) & dis < d*i;
        temp_mono(edge) = mean(temp_in(edge),'omitnan');
    end
    temp_mono = ndnanfilter(temp_mono,'rectwin',[2 2]);

    temp_di = temp_in - temp_mono;

end
